# Supplementary material for: The Prevalence of Scabies and Impetigo in the Solomon Islands: A Population-Based Survey
Source: PLoS Negl Trop Dis. 2016 Jun 27;10(6):e0004803. doi: 10.1371/journal.pntd.0004803 (PMC4922659; doi:10.1371/journal.pntd.0004803)
Supplement: S1 Dataset — (XLSX) [file pntd.0004803.s002.xlsx]

## Sheet: S1_Dataset.xlsx
ID	Village	age	gender	house_inhabitants	room_cohabitation	scabies_infestation	scabies_distribution_region	scabieslesions_number_range	impetigo_active	impetigolesions_number_range	impetigo_inactive	other_lesions
60324	2	0	female	8	4	yes	2 3 5 7 8 9	≥50	yes	11-49	no	no
61175	8	0	male	5	3	yes	2 4 5 8 9	≥50	yes	≥50	no	no
61225	8	0	male	2	2	no			yes	6-10	yes	no
60839	6	0	female	14	3	yes	4 5	11-49	no		no	no
61006	7	0	female	11	3	yes	2 5 6 8 9	11-49	no		no	no
60697	4	0	male	7	3	yes	2 8 9	11-49	no		no	no
60645	4	0	male	10	10	yes	5 8 9	11-49	no		no	no
61399	8	0	male	6	6	yes	2 6 7	11-49	no		no	no
61464	9	0	male	6	3	yes	4 5	11-49	no		no	no
61761	10	0	male	8	2	yes	4 5	11-49	no		no	no
61901	10	0	male	5	3	yes	1 4 5 7 8 9	11-49	no		no	no
60818	6	0	female	5	2	yes	4 5	≤10	no		no	no
60625	4	0	male	2	2	yes	3	≤10	no		no	no
63017	10	0	female	4	2	yes	2 3 5	≥50	no		no	no
60477	3	0	male	3	3	yes	1 2 3 7 8 9	≥50	no		no	no
60335	2	0	female	6	3	no			no		no	no
60544	4	0	female	5	4	no			no		yes	no
60878	6	0	female	2	2	no			no		no	no
60955	6	0	female	5	2	no			no		no	no
61093	7	0	female	10	5	no			no		no	no
61214	8	0	female	6	5	no			no		no	no
61756	10	0	female	8	2	no			no		no	no
63021	10	0	female	6	3	no			no		no	no
63072	10	0	female	5	5	no			no		no	no
60410	3	0	male	3	3	no			no		no	no
60415	3	0	male	5	3	no			no		yes	no
60472	3	0	male	5	3	no			no		no	no
60498	3	0	male	8	2	no			no		no	no
60629	4	0	male	4	4	no			no		no	no
60632	4	0	male	5	2	no			no		no	no
60705	4	0	male	12	3	no			no		no	no
60780	5	0	male	7	3	no			no		no	no
60856	6	0	male	4	4	no			no		no	no
61234	8	0	male	6	4	no			no		no	no
61262	8	0	male	6	3	no			no		no	no
61324	8	0	male	4	4	no			no		no	no
61434	9	0	male	3	2	no			no		no	no
61455	9	0	male	4	4	no			no		no	no
61718	10	0	male	5	5	no			no		no	no
61760	10	0	male	8	2	no			no		no	no
61797	10	0	male	4	3	no			no		no	no
61243	8	1	female	6	4	yes	4 5 8 9	11-49	yes	11-49	yes	no
61242	8	1	female	6	4	yes	5 8 9	11-49	yes	11-49	yes	no
60814	6	1	male	7	3	yes	5 8 9	11-49	yes	11-49	no	no
60604	4	1	male	10	5	yes	8 9	≤10	yes	11-49	no	no
60580	4	1	female	6	5	yes	3 8	11-49	yes	6-10	no	no
61848	10	1	male	5	4	yes	8 9	11-49	yes	6-10	yes	no
61846	10	1	male	4	2	yes	4 5 8 9	11-49	yes	6-10	yes	no
61307	8	1	female	4	4	no			yes	11-49	yes	no
61402	8	1	male	5	5	no			yes	6-10	yes	no
61437	9	1	male	3	3	no			yes	6-10	yes	no
61502	9	1	male	4	4	no			yes	6-10	no	no
61860	10	1	male	5	3	no			yes	6-10	yes	no
63048	10	1	female	6	3	no			yes	≤5	yes	no
60050	1	1	male	7	2	no			yes	≤5	no	no
60230	2	1	male	5	2	no			yes	≤5	no	no
60823	6	1	male	3	3	no			yes	≤5	no	no
61247	8	1	male	6	4	no			yes	≤5	yes	no
61311	8	1	male	5	4	no			yes	≤5	no	no
61440	9	1	male	5	5	no			yes	≤5	yes	no
61806	10	1	male	6	4	no			yes	≤5	no	no
60286	2	1	female	6	2	yes	5 8 9	11-49	no		yes	no
63061	10	1	female	8	2	yes	2 7 8 9	11-49	no		no	no
61060	7	1	male	9	3	yes	8 9	11-49	no		no	no
61356	8	1	male	5	3	yes	8 9	11-49	no		yes	no
61876	10	1	male	3	2	yes	4 8 9	11-49	no		yes	no
60208	2	1	female	8	3	yes	1 9	≤10	no		no	no
60606	4	1	female	10	5	yes	8 9	≤10	no		no	no
60621	4	1	male	4	2	yes	8 9	≤10	no		yes	no
60693	4	1	male	8	2	yes	8 9	≤10	no		no	no
60876	6	1	male	7	2	yes	4	≤10	no		no	no
61036	7	1	male	3	2	yes	8 9	≤10	no		no	no
61066	7	1	male	3	3	yes	8	≤10	no		yes	no
61984	10	1	male	7	2	yes	4 5	≤10	no		no	no
60520	4	1	female	6	3	no			no		no	no
60557	4	1	female	3	3	no			no		yes	no
60689	4	1	female	8	2	no			no		no	no
60746	4	1	female	11	6	no			no		no	no
60837	6	1	female	7	3	no			no		no	no
61034	7	1	female	8	2	no			no		no	no
61549	9	1	female	6	3	no			no		no	no
61822	10	1	female	6	3	no			no		no	no
60237	2	1	male	5	3	no			no		no	no
60331	2	1	male	5	3	no			no		no	no
60390	3	1	male	11	2	no			no		no	no
60395	3	1	male	11	2	no			no		no	no
60398	3	1	male	4	4	no			no		no	no
60443	3	1	male	4	4	no			no		no	no
60488	3	1	male	6	4	no			no		no	no
60764	5	1	male	6	3	no			no		no	no
60931	6	1	male	7	3	no			no		no	no
60926	6	1	male	5	3	no			no		no	no
61010	7	1	male	9	4	no			no		no	no
61023	7	1	male	3	2	no			no		no	no
61021	7	1	male	6	2	no			no		no	no
61077	7	1	male	5	3	no			no		no	no
61080	7	1	male	4	3	no			no		no	no
61316	8	1	male	6	3	no			no		no	no
61391	8	1	male	5	5	no			no		yes	no
61452	9	1	male	6	3	no			no		yes	no
61449	9	1	male	4	2	no			no		yes	no
61485	9	1	male	4	2	no			no		no	no
61665	9	1	male	6	2	no			no		no	no
61721	10	1	male	4	4	no			no		no	no
61911	10	1	male	6	3	no			no		no	no
61961	10	1	male	9	4	no			no		no	no
60519	4	2	male	6	3	yes	8 9	11-49	yes	11-49	yes	no
61315	8	2	female	6	3	yes	8 9	≤10	yes	11-49	yes	no
61343	8	2	male	10	3	yes	4 5 7 8 9	≥50	yes	11-49	yes	no
61127	8	2	female	5	4	yes	4 5 8 9	11-49	yes	6-10	yes	no
61427	9	2	female	10	3	yes	4 8 9	11-49	yes	6-10	yes	no
61772	10	2	female	2	2	yes	5 8 9	11-49	yes	6-10	yes	no
60323	2	2	male	8	4	yes	5 8 9	11-49	yes	6-10	yes	no
60647	4	2	male	10	10	yes	8 9	≤10	yes	6-10	yes	no
60188	2	2	female	5	3	yes	2 5 7	11-49	yes	≤5	no	no
61868	10	2	female	9	2	yes	8 9	≤10	yes	≤5	yes	no
61668	9	2	female	9	3	no			yes	11-49	yes	no
60432	3	2	female	6	6	no			yes	6-10	yes	no
60486	3	2	female	6	3	no			yes	6-10	yes	no
61498	9	2	female	6	3	no			yes	6-10	no	no
60342	3	2	male	7	5	no			yes	6-10	yes	no
60382	3	2	male	2	2	no			yes	6-10	yes	no
60788	6	2	male	5	3	no			yes	6-10	yes	no
60791	6	2	male	5	3	no			yes	6-10	yes	no
61147	8	2	male	5	2	no			yes	6-10	yes	no
61161	8	2	male	8	2	no			yes	6-10	yes	no
61472	9	2	male	5	5	no			yes	6-10	yes	no
60232	2	2	female	7	7	no			yes	≤5	yes	no
60585	4	2	female	6	3	no			yes	≤5	no	no
61076	7	2	female	5	3	no			yes	≤5	yes	no
61519	9	2	female	10	3	no			yes	≤5	no	no
61608	9	2	female	5	4	no			yes	≤5	no	no
61630	9	2	female	4	3	no			yes	≤5	no	no
61644	9	2	female	4	2	no			yes	≤5	no	no
61648	9	2	female	4	2	no			yes	≤5	no	no
60200	2	2	male	3	1	no			yes	≤5	yes	yes
60301	3	2	male	6	6	no			yes	≤5	yes	no
60883	6	2	male	7	7	no			yes	≤5	yes	no
61329	8	2	male	6	3	no			yes	≤5	no	no
61808	10	2	male	3	3	no			yes	≤5	yes	no
61834	10	2	male	6	2	no			yes	≤5	yes	no
61894	10	2	male	3	3	no			yes	≤5	yes	no
60192	2	2	female	6	1	yes	8 9	11-49	no		no	no
60206	2	2	female	3	3	yes	9	≤10	no		yes	no
60177	2	2	male	10	3	yes	9	≤10	no		yes	no
61028	7	2	male	7	2	yes	8 9	≤10	no		yes	no
61967	10	2	male	2	2	yes	8 9	≤10	no		yes	no
61005	7	2	female	11	4	yes	3 4 7	≥50	no		yes	no
60524	4	2	female	13	3	no			no		no	no
60745	4	2	female	11	6	no			no		yes	no
60768	5	2	female	5	2	no			no		yes	no
60916	6	2	female	7	5	no			no		yes	no
60960	6	2	female	9	3	no			no		no	no
60999	7	2	female	4	4	no			no		yes	no
61054	7	2	female	4	4	no			no		yes	no
61454	9	2	female	4	4	no			no		yes	no
61579	9	2	female	4	4	no			no		yes	no
61743	10	2	female	5	5	no			no		no	no
61816	10	2	female	10	5	no			no		no	no
61865	10	2	female	5	5	no			no		yes	no
63023	10	2	female	5	3	no			no		no	no
60133	1	2	male	4	4	no			no		yes	no
60150	1	2	male	6	2	no			no		no	no
60165	2	2	male	6	2	no			no		yes	no
60182	2	2	male	5	2	no			no		yes	no
60220	2	2	male	4	2	no			no		no	no
60296	3	2	male	4	4	no			no		no	no
60397	3	2	male	4	4	no			no		no	no
60474	3	2	male	5	4	no			no		no	no
60855	6	2	male	4	4	no			no		no	no
60945	6	2	male	4	2	no			no		no	no
60962	6	2	male	8	3	no			no		no	no
60990	7	2	male	9	4	no			no		no	no
61194	8	2	male	5	4	no			no		no	no
61233	8	2	male	6	4	no			no		yes	no
61275	8	2	male	3	3	no			no		yes	no
61269	8	2	male	6	4	no			no		no	no
61281	8	2	male	7	3	no			no		no	no
61346	8	2	male	6	4	no			no		no	no
61432	9	2	male	7	6	no			no		no	no
61558	9	2	male	3	3	no			no		no	no
61744	10	2	male	5	5	no			no		no	no
61919	10	2	male	5	2	no			no		no	no
61973	10	2	male	8	4	no			no		yes	no
60728	4	3	female	6	3	yes	4 5 7 8 9	11-49	yes	11-49	yes	no
61081	7	3	female	4	3	yes	8 9	11-49	yes	11-49	yes	no
61216	8	3	female	8	6	yes	4 5 8 9	11-49	yes	11-49	yes	no
60968	6	3	male	3	3	yes	4 5 8 9	11-49	yes	11-49	yes	no
60170	2	3	female	5	5	yes	5 7 9	11-49	yes	6-10	yes	no
61533	9	3	male	6	3	yes	2 4 5 8 9	11-49	yes	6-10	yes	no
61355	8	3	male	5	3	yes	8 9	≤10	yes	6-10	yes	no
61436	9	3	female	3	3	yes	8 9	11-49	yes	≤5	no	no
60744	4	3	male	11	6	yes	3 4 9	11-49	yes	≤5	yes	no
61004	7	3	male	11	3	yes	7	11-49	yes	≤5	no	no
61483	9	3	female	4	2	yes	9	≤10	yes	≤5	no	no
60015	1	3	male	3	3	yes	5	≤10	yes	≤5	yes	no
60457	3	3	male	5	2	yes	4	≤10	yes	≤5	yes	no
60889	6	3	male	7	7	yes	5 8 9	≤10	yes	≤5	no	no
61103	8	3	male	9	3	yes	8 9	≤10	yes	≤5	yes	no
61462	9	3	male	6	3	yes	8 9	≤10	yes	≤5	yes	no
60414	3	3	female	5	3	no			yes	11-49	no	no
60222	2	3	female	3	3	no			yes	6-10	yes	no
61607	9	3	female	5	4	no			yes	6-10	yes	no
61647	9	3	female	4	2	no			yes	6-10	yes	no
60358	3	3	male	6	2	no			yes	6-10	yes	no
60540	4	3	male	4	4	no			yes	6-10	yes	no
60873	6	3	male	4	4	no			yes	6-10	yes	no
61092	7	3	male	10	5	no			yes	6-10	yes	no
60708	4	3	female	12	4	no			yes	≤5	yes	no
60881	6	3	female	7	7	no			yes	≤5	yes	no
60911	6	3	female	11	3	no			yes	≤5	yes	no
60992	7	3	female	10	4	no			yes	≤5	yes	no
61069	7	3	female	5	2	no			yes	≤5	yes	no
61086	7	3	female	5	2	no			yes	≤5	yes	no
61261	8	3	female	6	3	no			yes	≤5	yes	no
61497	9	3	female	6	3	no			yes	≤5	no	no
61729	10	3	female	4	3	no			yes	≤5	yes	no
60030	1	3	male	4	4	no			yes	≤5	yes	no
60075	1	3	male	3	3	no			yes	≤5	yes	no
60603	4	3	male	10	5	no			yes	≤5	yes	no
60790	6	3	male	5	3	no			yes	≤5	yes	no
61444	9	3	male	4	2	no			yes	≤5	yes	no
61725	10	3	male	5	2	no			yes	≤5	yes	yes
61754	10	3	male	8	2	no			yes	≤5	no	no
61853	10	3	male	6	3	no			yes	≤5	yes	no
61976	10	3	male	7	3	no			yes	≤5	yes	no
60924	6	3	male	5	3	yes	4 5	11-49	no		yes	no
61546	9	3	male	4	2	yes	8 9	11-49	no		yes	no
60755	5	3	female	4	2	yes	8 9	≤10	no		no	no
61856	10	3	female	3	3	yes	8 9	≤10	no		yes	no
61900	10	3	female	5	3	yes	8 9	≤10	no		yes	no
61952	10	3	female	9	3	yes	5 8 9	≤10	no		yes	no
61032	7	3	male	7	3	yes	1	≤10	no		yes	no
60124	1	3	female	8	4	no			no		yes	yes
60166	2	3	female	6	2	no			no		yes	no
60267	2	3	female	7	3	no			no		yes	no
60276	2	3	female	6	6	no			no		yes	no
60463	3	3	female	4	4	no			no		no	no
60509	3	3	female	7	4	no			no		yes	yes
60821	6	3	female	3	3	no			no		yes	no
60842	6	3	female	6	6	no			no		yes	no
60904	6	3	female	4	4	no			no		yes	yes
60929	6	3	female	7	3	no			no		yes	no
61009	7	3	female	9	4	no			no		no	no
61020	7	3	female	6	2	no			no		no	no
61102	8	3	female	9	3	no			no		yes	yes
61310	8	3	female	5	4	no			no		no	no
61398	8	3	female	6	6	no			no		yes	no
61426	8	3	female	7	3	no			no		yes	no
61451	9	3	female	6	3	no			no		no	yes
61663	9	3	female	6	2	no			no		yes	no
61749	10	3	female	5	5	no			no		no	no
61821	10	3	female	6	3	no			no		no	no
63014	10	3	female	3	3	no			no		yes	no
60379	3	3	male	6	4	no			no		no	no
60392	3	3	male	11	2	no			no		yes	no
60402	3	3	male	5	3	no			no		no	no
60578	4	3	male	6	3	no			no		no	no
60597	4	3	male	8	5	no			no		no	no
60733	4	3	male	2	2	no			no		no	no
60865	6	3	male	11	4	no			no		no	yes
61014	7	3	male	8	2	no			no		yes	no
61070	7	3	male	5	2	no			no		yes	no
61139	8	3	male	8	3	no			no		yes	no
61276	8	3	male	3	3	no			no		yes	no
60301	8	3	male	6	2	no			no		no	no
61578	9	3	male	4	4	no			no		no	no
61695	9	3	male	4	3	no			no		yes	no
61717	10	3	male	5	5	no			no		yes	no
61867	10	3	male	9	7	no			no		yes	no
61925	10	3	male	7	3	no			no		yes	no
62001	10	3	male	6	2	no			no		no	no
60590	4	4	male	7	4	yes	4 5 9	11-49	yes	11-49	no	no
61207	8	4	female	6	6	yes	4 5	11-49	yes	6-10	yes	no
61272	8	4	female	3	3	yes	7 8 9	11-49	yes	6-10	yes	no
61713	10	4	female	15	2	yes	2 7	11-49	yes	6-10	yes	no
60648	4	4	male	10	10	yes	4 5 8 9	11-49	yes	6-10	yes	no
60806	6	4	male	3	3	yes	8 9	11-49	yes	6-10	yes	no
61766	10	4	male	4	2	yes	3	11-49	yes	6-10	yes	no
60244	2	4	female	3	3	yes	8 9	11-49	yes	≤5	yes	no
61215	8	4	female	6	5	yes	8 9	11-49	yes	≤5	yes	no
60543	4	4	male	5	4	yes	7 8 9	11-49	yes	≤5	no	no
60994	7	4	female	5	3	yes	4 5	≤10	yes	≤5	no	no
60216	2	4	male	4	2	yes	8 9	≤10	yes	≤5	yes	no
60630	4	4	male	8	3	no			yes	11-49	no	no
61110	8	4	female	10	8	no			yes	6-10	yes	no
61401	8	4	female	5	5	no			yes	6-10	yes	no
61859	10	4	female	5	3	no			yes	6-10	yes	no
60224	2	4	male	9	4	no			yes	6-10	no	no
61336	8	4	male	5	4	no			yes	6-10	yes	no
60810	6	4	female	6	3	no			yes	≤5	yes	no
61771	10	4	female	5	4	no			yes	≤5	yes	no
60225	2	4	male	9	4	no			yes	≤5	yes	no
60572	4	4	male	5	3	no			yes	≤5	yes	no
60703	4	4	male	12	4	no			yes	≤5	no	no
60858	6	4	male	3	3	no			yes	≤5	yes	no
60976	6	4	male	6	3	no			yes	≤5	yes	no
61193	8	4	male	5	4	no			yes	≤5	yes	yes
61211	8	4	male	6	2	no			yes	≤5	yes	no
61351	8	4	male	5	5	no			yes	≤5	yes	no
61478	9	4	female	5	2	yes	8 9	11-49	no		yes	no
61266	8	4	male	5	5	yes	8 9	11-49	no		yes	no
61918	10	4	female	5	2	yes	8 9	≤10	no		yes	no
60284	2	4	male	6	2	yes	5	≤10	no		no	no
63041	10	4	male	4	4	yes	8 9	≤10	no		yes	no
60193	2	4	female	6	1	no			no		yes	no
60229	2	4	female	5	2	no			no		yes	no
60258	2	4	female	4	2	no			no		no	no
60339	3	4	female	4	4	no			no		no	no
60295	3	4	female	4	4	no			no		no	no
60393	3	4	female	11	2	no			no		yes	no
60523	4	4	female	13	3	no			no		yes	no
60555	4	4	female	3	3	no			no		yes	no
60587	4	4	female	6	3	no			no		no	no
60598	4	4	female	8	5	no			no		yes	no
60699	4	4	female	10	4	no			no		yes	no
60771	5	4	female	4	4	no			no		yes	no
60832	6	4	female	6	6	no			no		yes	no
60827	6	4	female	7	4	no			no		yes	no
61477	9	4	female	5	2	no			no		yes	no
61696	9	4	female	4	3	no			no		no	no
61934	10	4	female	4	3	no			no		yes	no
61983	10	4	female	7	2	no			no		yes	no
60128	1	4	male	8	4	no			no		yes	yes
60153	1	4	male	6	6	no			no		no	no
60219	2	4	male	4	3	no			no		yes	no
60239	2	4	male	3	3	no			no		yes	no
60247	2	4	male	7	3	no			no		no	no
60320	2	4	male	5	5	no			no		no	no
60364	3	4	male	4	2	no			no		yes	no
60583	4	4	male	6	5	no			no		no	no
60623	4	4	male	4	2	no			no		yes	no
60619	6	4	male	5	5	no			no		yes	no
61085	7	4	male	5	2	no			no		yes	no
61664	9	4	male	6	2	no			no		yes	no
61814	10	4	male	10	5	no			no		no	no
61960	10	4	male	9	4	no			no		yes	no
61341	8	5	male	10	3	yes	8 9	11-49	yes	11-49	yes	no
61126	8	5	female	5	4	yes	5 9	≤10	yes	11-49	yes	no
61165	8	5	male	9	2	yes	5 8 9	≤10	yes	11-49	yes	no
61972	10	5	male	8	4	yes	2 5 9	11-49	yes	6-10	yes	no
61174	8	5	female	5	3	yes	4 5 8 9	11-49	yes	≤5	yes	no
60549	4	5	male	3	3	yes	4 5 8 9	11-49	yes	≤5	no	no
60161	1	5	male	5	3	yes	8	≤10	yes	≤5	yes	no
60310	3	5	male	4	2	yes	8 9	≤10	yes	≤5	no	no
60835	6	5	male	7	3	yes	7 8 9	≤10	yes	≤5	yes	no
61019	7	5	male	6	2	yes	3 4	≤10	yes	≤5	yes	no
61135	8	5	male	3	2	yes	8	≤10	yes	≤5	yes	no
61323	8	5	male	4	4	no			yes	11-49	yes	no
61707	9	5	male	7	2	no			yes	11-49	yes	no
61844	10	5	male	4	2	no			yes	11-49	yes	no
60431	3	5	female	6	6	no			yes	6-10	yes	no
60812	6	5	female	7	3	no			yes	6-10	yes	no
61956	10	5	female	8	4	no			yes	6-10	yes	no
60660	4	5	male	5	4	no			yes	6-10	no	no
60831	6	5	male	6	6	no			yes	6-10	yes	no
60864	6	5	male	11	4	no			yes	6-10	no	no
61075	7	5	male	5	3	no			yes	6-10	yes	no
61218	8	5	male	4	3	no			yes	6-10	yes	no
60097	1	5	female	9	9	no			yes	≤5	no	no
60274	2	5	female	6	6	no			yes	≤5	yes	no
60302	3	5	female	6	6	no			yes	≤5	yes	no
60481	3	5	female	5	5	no			yes	≤5	yes	no
60759	5	5	female	6	6	no			yes	≤5	no	no
60948	6	5	female	7	4	no			yes	≤5	yes	no
61138	8	5	female	8	3	no			yes	≤5	yes	no
61146	8	5	female	5	2	no			yes	≤5	yes	no
60101	1	5	male	5	4	no			yes	≤5	yes	no
60113	1	5	male	5	4	no			yes	≤5	yes	no
60378	3	5	male	6	4	no			yes	≤5	yes	no
60702	4	5	male	12	4	no			yes	≤5	yes	no
60727	4	5	male	6	3	no			yes	≤5	yes	no
60868	6	5	male	7	3	no			yes	≤5	yes	no
60872	6	5	male	4	4	no			yes	≤5	yes	no
61091	7	5	male	10	5	no			yes	≤5	yes	no
61223	8	5	male	7	4	no			yes	≤5	yes	no
61431	9	5	male	7	6	no			yes	≤5	yes	no
61793	10	5	male	5	5	no			yes	≤5	yes	no
61892	10	5	male	4	4	no			yes	≤5	yes	no
63057	10	5	male	5	3	no			yes	≤5	yes	no
61757	10	5	male	8	4	no			yes	≤5	yes	no
61106	8	5	female	12	6	yes	5 9	11-49	no		no	no
61448	9	5	female	4	2	yes	5 8 9	11-49	no		yes	no
60658	4	5	male	6	2	yes	3 4 5 8 9	11-49	no		yes	no
60844	6	5	female	6	6	yes	4 5	≤10	no		yes	no
61784	10	5	female	9	3	yes	8 9	≤10	no		yes	no
60591	4	5	male	7	4	yes	4 5	≤10	no		no	no
61008	7	5	male	9	4	yes	8 9	≤10	no		no	no
60088	1	5	female	3	3	no			no		yes	no
60018	1	5	female	4	2	no			no		no	yes
60148	1	5	female	6	2	no			no		yes	no
60271	2	5	female	4	4	no			no		no	no
60413	3	5	female	5	3	no			no		yes	no
60507	3	5	female	7	4	no			no		yes	no
60529	4	5	female	4	4	no			no		yes	no
60659	4	5	female	6	4	no			no		yes	no
60661	4	5	female	5	3	no			no		yes	no
60789	6	5	female	5	3	no			no		yes	no
60903	6	5	female	4	4	no			no		yes	no
60910	6	5	female	11	3	no			no		yes	no
60923	6	5	female	5	3	no			no		yes	no
61108	8	5	female	9	3	no			no		no	yes
61210	8	5	female	6	2	no			no		yes	no
61387	8	5	female	6	6	no			no		yes	no
61390	8	5	female	5	2	no			no		yes	no
61389	8	5	female	5	5	no			no		no	no
61443	9	5	female	4	2	no			no		yes	no
61555	9	5	female	6	3	no			no		yes	no
61567	9	5	female	6	3	no			no		yes	no
61720	10	5	female	4	4	no			no		yes	no
61737	10	5	female	3	3	no			no		yes	no
61742	10	5	female	5	5	no			no		yes	no
63034	10	5	female	4	4	no			no		yes	no
60012	1	5	male	5	2	no			no		no	no
60091	1	5	male	6	4	no			no		yes	no
60259	2	5	male	4	1	no			no		no	no
60456	3	5	male	5	3	no			no		yes	no
60577	4	5	male	6	3	no			no		yes	no
60596	4	5	male	8	5	no			no		yes	no
60671	4	5	male	3	2	no			no		yes	no
60675	4	5	male	8	2	no			no		yes	no
60816	6	5	male	8	2	no			no		yes	no
60847	6	5	male	10	5	no			no		yes	no
60915	6	5	male	7	5	no			no		yes	no
61002	7	5	male	6	2	no			no		yes	no
61044	7	5	male	8	3	no			no		yes	yes
61030	7	5	male	7	3	no			no		yes	no
61160	8	5	male	8	2	no			no		yes	no
61232	8	5	male	6	4	no			no		yes	no
61292	8	5	male	6	6	no			no		yes	no
61405	8	5	male	6	2	no			no		yes	no
61440	9	5	male	5	5	no			no		yes	no
61969	10	5	male	8	3	no			no		yes	no
60750	5	6	female	4	2	yes	8 9	11-49	yes	11-49	yes	no
61945	10	6	male	4	3	yes	2 4 5 8 9	≥50	yes	11-49	yes	no
61753	10	6	female	8	2	yes	8 9	≤10	yes	6-10	yes	no
60071	1	6	male	4	4	yes	9	≤10	yes	6-10	yes	no
60908	6	6	female	12	9	no			yes	6-10	yes	no
61101	8	6	female	9	3	no			yes	6-10	no	no
61370	8	6	female	7	7	no			yes	6-10	yes	no
61683	9	6	female	10	4	no			yes	6-10	yes	no
61820	10	6	female	7	3	no			yes	6-10	yes	no
63032	10	6	female	4	4	no			yes	6-10	yes	no
60052	1	6	male	8	3	no			yes	6-10	yes	no
60502	3	6	male	4	2	no			yes	6-10	yes	no
60958	6	6	male	5	5	no			yes	6-10	yes	no
61141	8	6	male	3	2	no			yes	6-10	yes	no
61145	8	6	male	5	2	no			yes	6-10	yes	no
61181	8	6	male	10	8	no			yes	6-10	yes	no
61268	8	6	male	6	4	no			yes	6-10	yes	no
61597	9	6	male	5	2	no			yes	6-10	yes	no
61636	9	6	male	5	5	no			yes	6-10	yes	no
61748	10	6	male	5	5	no			yes	6-10	no	no
61829	10	6	male	5	5	no			yes	6-10	yes	no
61922	10	6	male	7	3	no			yes	6-10	yes	no
60086	1	6	female	4	1	no			yes	≤5	yes	no
60126	1	6	female	6	4	no			yes	≤5	yes	no
60758	5	6	female	6	6	no			yes	≤5	no	no
60998	7	6	female	4	4	no			yes	≤5	yes	no
61013	7	6	female	8	2	no			yes	≤5	yes	no
61259	8	6	female	6	3	no			yes	≤5	yes	no
61378	8	6	female	7	2	no			yes	≤5	yes	no
61801	10	6	female	5	4	no			yes	≤5	yes	no
60027	1	6	male	7	2	no			yes	≤5	yes	no
60196	2	6	male	5	1	no			yes	≤5	yes	no
60361	3	6	male	3	3	no			yes	≤5	yes	no
60805	6	6	male	3	3	no			yes	≤5	no	no
60845	6	6	male	3	3	no			yes	≤5	yes	no
60867	6	6	male	7	2	no			yes	≤5	yes	no
61053	7	6	male	4	4	no			yes	≤5	yes	no
61290	8	6	male	6	2	no			yes	≤5	yes	no
61471	9	6	male	5	5	no			yes	≤5	yes	no
61701	9	6	male	8	4	no			yes	≤5	yes	no
62006	10	6	male	6	2	no			yes	≤5	yes	no
63012	10	6	male	10	4	no			yes	≤5	yes	no
63001	10	6	female	6	2	yes	3	11-49	no		yes	no
60291	2	6	male	5	3	yes	8 9	11-49	no		yes	no
61461	9	6	male	6	3	yes	8 9	11-49	no		yes	no
60982	6	6	female	9	3	yes	8 9	≤10	no		yes	no
61916	10	6	female	6	3	yes	8 9	≤10	no		yes	no
60203	2	6	male	10	3	yes	3	≤10	no		yes	no
61188	8	6	male	8	4	yes	8	≤10	no		yes	no
60125	1	6	female	6	4	no			no		yes	yes
60139	1	6	female	11	6	no			no		no	no
60174	2	6	female	12	3	no			no		yes	no
60250	2	6	female	9	4	no			no		yes	yes
60377	3	6	female	6	4	no			no		yes	no
60389	3	6	female	11	2	no			no		yes	no
60522	4	6	female	13	3	no			no		yes	no
60748	4	6	female	11	6	no			no		yes	no
60730	4	6	female	11	6	no			no		yes	no
60775	5	6	female	7	3	no			no		yes	no
60849	6	6	female	4	3	no			no		yes	no
60863	6	6	female	11	4	no			no		no	yes
60930	6	6	female	7	3	no			no		yes	no
61001	7	6	female	6	2	no			no		yes	no
61026	7	6	female	7	2	no			no		no	no
61340	8	6	female	10	3	no			no		no	no
61358	8	6	female	4	4	no			no		yes	no
61374	8	6	female	3	3	no			no		no	no
61662	9	6	female	6	2	no			no		yes	no
61716	10	6	female	5	5	no			no		no	no
60019	1	6	male	3	1	no			no		no	no
60070	1	6	male	7	4	no			no		yes	no
60190	2	6	male	6	1	no			no		yes	no
60480	3	6	male	5	5	no			no		yes	no
60628	4	6	male	4	4	no			no		no	no
60954	6	6	male	5	2	no			no		no	no
61280	8	6	male	6	3	no			no		yes	no
61320	8	6	male	8	4	no			no		yes	no
61805	10	6	male	6	4	no			no		yes	no
61842	10	6	male	4	4	no			no		yes	no
62003	10	6	male	5	2	no			no		yes	no
61105	8	7	female	12	6	yes	4 5 8 9	11-49	yes	11-49	yes	no
61119	8	7	male	4	3	yes	4 5 8 9	11-49	yes	11-49	yes	no
60880	6	7	female	7	7	yes	3	≤10	yes	6-10	yes	no
61955	10	7	female	9	4	yes	8 9	≤10	yes	6-10	yes	no
61826	10	7	female	8	4	yes	4 5 8	11-49	yes	≤5	yes	no
61031	7	7	male	7	3	yes	6	11-49	yes	≤5	yes	no
61724	10	7	male	5	2	yes	4 5 8 9	11-49	yes	≤5	yes	no
60140	1	7	female	11	6	yes	8	≤10	yes	≤5	yes	no
61042	7	7	female	8	3	yes	8 9	≤10	yes	≤5	no	no
60497	3	7	male	8	2	yes	8 9	≤10	yes	≤5	yes	no
63011	10	7	male	10	4	yes	8 9	≤10	yes	≤5	yes	no
61796	10	7	male	4	3	no			yes	11-49	yes	no
60024	1	7	female	6	2	no			yes	6-10	yes	no
60060	1	7	female	11	9	no			yes	6-10	yes	no
60436	3	7	female	6	2	no			yes	6-10	yes	no
60601	4	7	female	10	5	no			yes	6-10	yes	no
60654	4	7	female	5	4	no			yes	6-10	yes	no
61058	7	7	female	10	3	no			yes	6-10	yes	no
61369	8	7	female	7	7	no			yes	6-10	yes	no
60112	1	7	male	4	4	no			yes	6-10	yes	no
61098	8	7	male	9	3	no			yes	6-10	yes	no
61151	8	7	male	7	3	no			yes	6-10	yes	no
61393	8	7	male	8	2	no			yes	6-10	yes	no
61981	10	7	male	5	2	no			yes	6-10	yes	no
62004	10	7	male	5	2	no			yes	6-10	yes	no
60122	1	7	female	8	4	no			yes	≤5	yes	no
61090	7	7	female	10	5	no			yes	≤5	yes	no
61933	10	7	female	4	3	no			yes	≤5	no	no
60005	1	7	male	5	2	no			yes	≤5	yes	no
60034	1	7	male	6	3	no			yes	≤5	yes	no
60131	1	7	male	4	4	no			yes	≤5	yes	no
60180	2	7	male	5	2	no			yes	≤5	yes	no
60181	2	7	male	5	2	no			yes	≤5	yes	no
60198	2	7	male	3	3	no			yes	≤5	no	no
60284	2	7	male	6	2	no			yes	≤5	no	no
60455	3	7	male	5	3	no			yes	≤5	yes	no
60779	5	7	male	7	3	no			yes	≤5	yes	no
60794	6	7	male	10	3	no			yes	≤5	yes	no
61164	8	7	male	9	2	no			yes	≤5	yes	no
61417	8	7	male	8	4	no			yes	≤5	yes	no
61439	9	7	male	5	5	no			yes	≤5	yes	no
61682	9	7	male	10	4	no			yes	≤5	yes	no
61841	10	7	male	4	4	no			yes	≤5	yes	no
60838	6	7	female	14	3	yes	7 8	11-49	no		yes	no
61062	7	7	male	7	3	yes	8 9	11-49	no		yes	no
61813	10	7	male	10	5	yes	8 9	11-49	no		yes	no
61815	10	7	male	10	5	yes	8 9	11-49	no		yes	no
60093	1	7	female	8	4	yes	5 8	≤10	no		yes	no
60433	3	7	female	7	7	yes	8 9	≤10	no		yes	no
61422	8	7	female	8	4	yes	9	≤10	no		yes	no
61852	10	7	male	7	3	yes	4 5	≤10	no		yes	no
60159	1	7	female	4	2	no			no		yes	no
60256	1	7	female	5	3	no			no		no	no
60316	2	7	female	8	4	no			no		yes	no
60383	3	7	female	6	4	no			no		yes	no
60430	3	7	female	6	6	no			no		yes	no
60643	4	7	female	10	10	no			no		yes	no
61051	7	7	female	12	2	no			no		yes	no
61100	8	7	female	9	3	no			no		yes	no
61124	8	7	female	5	5	no			no		yes	no
61166	8	7	female	9	2	no			no		yes	no
61265	8	7	female	5	5	no			no		yes	no
61271	8	7	female	3	3	no			no		yes	no
61314	8	7	female	6	3	no			no		yes	no
61591	9	7	female	17	5	no			no		yes	no
63007	10	7	female	6	3	no			no		yes	no
63064	10	7	female	6	3	no			no		yes	no
60090	1	7	male	8	4	no			no		yes	no
60135	1	7	male	4	2	no			no		yes	no
60145	1	7	male	6	2	no			no		yes	no
60191	2	7	male	6	1	no			no		yes	no
60657	4	7	male	5	3	no			no		yes	no
60799	6	7	male	4	4	no			no		yes	no
60965	6	7	male	8	3	no			no		no	no
61237	8	7	male	3	3	no			no		yes	no
61372	8	7	male	3	3	no			no		no	no
61396	8	7	male	6	6	no			no		yes	no
61425	8	7	male	7	3	no			no		yes	no
61612	9	7	male	4	4	no			no		yes	no
61635	9	7	male	5	5	no			no		yes	no
61640	9	7	male	6	3	no			no		yes	no
61788	10	7	male	9	3	no			no		yes	no
61785	10	7	male	9	3	no			no		yes	no
61864	10	7	male	5	5	no			no		yes	no
61914	10	7	male	8	3	no			no		yes	no
63027	10	7	male	8	4	no			no		yes	no
63077	10	7	male	4	3	no			no		yes	no
61354	8	8	male	5	3	yes	8 9	11-49	yes	11-49	yes	no
60683	4	8	male	8	3	yes	4 5 8 9	11-49	yes	6-10	yes	no
61989	10	8	male	4	2	yes	2 5 6 8 9	≥50	yes	6-10	yes	no
60505	3	8	male	7	4	yes	4 5 9	11-49	yes	≤5	yes	no
60333	2	8	female	5	2	yes	5	≤10	yes	≤5	no	no
61192	8	8	male	5	4	yes	4 5	≤10	yes	≤5	yes	no
60750	5	8	female	4	2	no			yes	11-49	yes	no
61603	9	8	male	7	3	no			yes	11-49	yes	no
63071	10	8	male	5	5	no			yes	11-49	yes	no
60265	2	8	female	9	3	no			yes	6-10	yes	no
61018	7	8	female	6	2	no			yes	6-10	yes	no
61137	8	8	female	8	3	no			yes	6-10	yes	no
61187	8	8	female	8	4	no			yes	6-10	yes	no
61466	9	8	female	4	2	no			yes	6-10	yes	no
63060	10	8	female	8	2	no			yes	6-10	yes	no
60059	1	8	male	11	9	no			yes	6-10	yes	no
60072	1	8	male	6	6	no			yes	6-10	yes	no
60121	1	8	male	8	4	no			yes	6-10	yes	no
60446	3	8	male	6	6	no			yes	6-10	yes	no
60826	6	8	male	7	4	no			yes	6-10	yes	no
61130	8	8	male	12	4	no			yes	6-10	yes	no
61309	8	8	male	5	4	no			yes	6-10	yes	no
61409	8	8	male	5	2	no			yes	6-10	yes	no
61406	8	8	male	6	2	no			yes	6-10	yes	no
61936	10	8	male	4	3	no			yes	6-10	no	no
60130	1	8	female	4	4	no			yes	≤5	yes	no
60241	2	8	female	13	4	no			yes	≤5	yes	no
60448	3	8	female	8	4	no			yes	≤5	no	no
60582	4	8	female	6	5	no			yes	≤5	yes	no
60609	4	8	female	3	3	no			yes	≤5	no	no
60600	4	8	female	10	5	no			yes	≤5	yes	no
60763	5	8	female	6	3	no			yes	≤5	no	no
60981	6	8	female	9	3	no			yes	≤5	yes	no
61322	8	8	female	4	4	no			yes	≤5	yes	no
60026	1	8	male	7	2	no			yes	≤5	yes	no
60056	1	8	male	4	4	no			yes	≤5	yes	no
60081	1	8	male	6	3	no			yes	≤5	yes	no
60168	2	8	male	6	5	no			yes	≤5	yes	no
60532	4	8	male	3	3	no			yes	≤5	yes	no
60757	5	8	male	6	6	no			yes	≤5	no	no
60773	5	8	male	3	3	no			yes	≤5	yes	no
61059	7	8	male	9	3	no			yes	≤5	yes	no
61206	8	8	male	6	6	no			yes	≤5	yes	no
61899	10	8	male	5	3	no			yes	≤5	yes	no
60213	2	8	female	4	2	yes	8 9	11-49	no		yes	no
61878	10	8	female	6	3	yes	4 5 9	11-49	no		yes	no
60110	1	8	female	2	2	yes	8 9	≤10	no		yes	no
60254	2	8	female	4	2	yes	8 9	≤10	no		yes	no
60143	1	8	male	6	2	yes	9	≤10	no		yes	no
61566	9	8	male	6	3	yes	8 9	≤10	no		yes	no
61779	10	8	male	8	7	yes	4 5 9	≤10	no		yes	no
60008	1	8	female	7	4	no			no		yes	no
60228	2	8	female	5	2	no			no		yes	no
60294	3	8	female	4	4	no			no		no	no
60373	3	8	female	5	3	no			no		yes	no
60518	4	8	female	6	3	no			no		no	no
60631	4	8	female	5	2	no			no		yes	yes
60652	4	8	female	6	4	no			no		yes	no
60644	4	8	female	10	10	no			no		no	no
60841	6	8	female	6	6	no			no		yes	no
61306	8	8	female	4	4	no			no		yes	no
61342	8	8	female	10	3	no			no		no	no
61386	8	8	female	6	6	no			no		yes	no
61492	9	8	female	5	3	no			no		yes	no
61554	9	8	female	6	3	no			no		yes	no
61574	9	8	female	6	3	no			no		yes	no
61770	10	8	female	5	4	no			no		yes	no
61783	10	8	female	9	3	no			no		yes	yes
61855	10	8	female	3	3	no			no		yes	no
61913	10	8	female	4	4	no			no		yes	no
60011	1	8	male	5	2	no			no		yes	no
60301	3	8	male	6	6	no			no		yes	no
60387	3	8	male	11	2	no			no		yes	no
60547	4	8	male	4	3	no			no		yes	no
60784	6	8	male	2	2	no			no		yes	no
60989	7	8	male	9	4	no			no		yes	no
61143	8	8	male	3	2	no			no		yes	no
61168	8	8	male	6	3	no			no		yes	no
61279	8	8	male	7	3	no			no		yes	no
61300	8	8	male	6	2	no			no		yes	no
61338	8	8	male	5	4	no			no		yes	no
61592	9	8	male	17	5	no			no		yes	no
61623	9	8	male	6	3	no			no		yes	no
61747	10	8	male	5	5	no			no		yes	no
61800	10	8	male	5	4	no			no		yes	no
63016	10	8	male	4	2	no			no		yes	no
63053	10	8	male	6	3	no			no		yes	no
60460	3	9	male	8	2	yes	4 5 8 9	11-49	yes	11-49	yes	no
61348	8	9	male	6	4	yes	8 9	11-49	yes	11-49	no	no
61418	8	9	male	8	4	yes	5 8 9	11-49	yes	11-49	yes	no
60023	1	9	female	6	2	yes	9	≤10	yes	11-49	yes	no
61363	8	9	male	10	3	yes	8 9	≤10	yes	11-49	yes	no
60353	3	9	female	5	3	yes	8 9	11-49	yes	6-10	yes	no
61711	10	9	male	9	4	yes	8 9	11-49	yes	6-10	yes	no
61825	10	9	male	8	4	yes	8 9	11-49	yes	6-10	yes	no
61544	9	9	female	4	2	yes	4 5 8 9	11-49	yes	≤5	yes	no
60045	1	9	male	8	2	yes	9	11-49	yes	≤5	yes	no
61350	8	9	male	5	5	yes	8 9	11-49	yes	≤5	yes	no
61681	9	9	male	10	4	yes	4 5	11-49	yes	≤5	yes	no
61946	10	9	male	9	4	yes	4 5 8 9	11-49	yes	≤5	yes	no
61639	9	9	female	6	3	yes	8 9	≤10	yes	≤5	yes	no
61430	9	9	male	7	6	yes	5 8 9	≤10	yes	≤5	yes	no
61487	9	9	male	4	3	yes	8 9	≤10	yes	≤5	yes	no
60028	1	9	female	7	2	no			yes	11-49	yes	no
60777	5	9	male	7	3	no			yes	11-49	yes	no
60074	1	9	female	4	4	no			yes	6-10	yes	no
60653	4	9	female	6	4	no			yes	6-10	yes	no
61110	8	9	female	12	3	no			yes	6-10	yes	no
61150	8	9	female	7	3	no			yes	6-10	yes	no
61335	8	9	female	5	4	no			yes	6-10	yes	no
61792	10	9	female	5	5	no			yes	6-10	yes	no
60039	1	9	male	9	3	no			yes	6-10	yes	no
60485	3	9	male	6	3	no			yes	6-10	yes	no
61155	8	9	male	8	2	no			yes	6-10	yes	no
61691	9	9	male	5	3	no			yes	6-10	yes	no
60004	1	9	female	5	2	no			yes	≤5	yes	no
60586	4	9	female	6	3	no			yes	≤5	yes	no
60707	4	9	female	12	4	no			yes	≤5	yes	no
60830	6	9	female	6	6	no			yes	≤5	yes	no
60914	6	9	female	7	5	no			yes	≤5	yes	no
61095	7	9	female	7	3	no			yes	≤5	yes	no
61229	8	9	female	6	3	no			yes	≤5	yes	no
63076	10	9	female	4	3	no			yes	≤5	yes	no
60048	1	9	male	5	2	no			yes	≤5	yes	no
60096	1	9	male	9	9	no			yes	≤5	yes	no
60376	3	9	male	6	4	no			yes	≤5	yes	no
60712	4	9	male	6	5	no			yes	≤5	yes	no
61057	7	9	male	10	3	no			yes	≤5	yes	no
61197	8	9	male	8	3	no			yes	≤5	yes	no
61407	8	9	male	6	2	no			yes	≤5	yes	no
61377	8	9	male	7	2	no			yes	≤5	yes	no
61836	10	9	male	6	2	no			yes	≤5	yes	no
60002	1	9	female	6	3	yes	5	11-49	no		yes	no
61041	7	9	male	8	3	yes	4 5	11-49	no		yes	no
61460	9	9	male	6	3	yes	8 9	11-49	no		yes	no
61778	10	9	male	8	7	yes	4 8 9	11-49	no		yes	no
60317	2	9	female	8	4	yes	8 9	≤10	no		yes	no
60944	6	9	female	4	2	yes	8 9	≤10	no		yes	no
61505	9	9	female	2	2	yes	8	≤10	no		yes	no
61752	10	9	female	8	2	yes	4	≤10	no		yes	no
61954	10	9	female	9	3	yes	8 9	≤10	no		yes	no
60106	1	9	male	4	2	yes	5	≤10	no		yes	no
60007	1	9	female	7	4	no			no		yes	no
60108	1	9	female	3	2	no			no		yes	no
60120	1	9	female	8	4	no			no		yes	no
60326	2	9	female	8	4	no			no		no	no
60372	3	9	female	5	3	no			no		yes	no
60426	3	9	female	10	3	no			no		yes	no
60550	4	9	female	3	3	no			no		no	no
60627	4	9	female	4	4	no			no		yes	no
60846	6	9	female	10	5	no			no		yes	no
60887	6	9	female	7	7	no			no		yes	no
60940	6	9	female	3	3	no			no		yes	no
61180	8	9	female	10	8	no			no		yes	no
61186	8	9	female	8	4	no			no		yes	no
61264	8	9	female	5	5	no			no		yes	no
61423	8	9	female	8	4	no			no		yes	no
61585	9	9	female	5	2	no			no		yes	no
61596	9	9	female	5	2	no			no		yes	no
61858	10	9	female	5	3	no			no		yes	no
61924	10	9	female	7	3	no			no		yes	no
61986	10	9	female	7	2	no			no		yes	no
60102	1	9	male	5	4	no			no		yes	no
60348	3	9	male	7	5	no			no		no	no
60513	4	9	male	13	3	no			no		yes	no
60576	4	9	male	6	3	no			no		yes	no
60907	6	9	male	12	9	no			no		yes	no
61217	8	9	male	4	3	no			no		yes	yes
61319	8	9	male	8	4	no			no		yes	yes
61334	8	9	male	6	3	no			no		yes	no
61819	10	9	male	7	3	no			no		yes	no
63044	10	9	male	6	3	no			no		yes	no
61084	7	10	male	5	2	yes	7 8 9	11-49	yes	11-49	yes	no
61116	8	10	male	6	3	yes	8 9	11-49	yes	11-49	yes	no
61385	8	10	male	6	6	yes	8 9	11-49	yes	≤5	yes	no
60238	2	10	female	3	3	yes	8 9	≤10	yes	≤5	yes	no
60504	3	10	female	7	4	yes	4 5	≤10	yes	≤5	no	no
60179	2	10	male	5	2	yes	5	≤10	yes	≤5	yes	no
60038	1	10	male	9	3	no			yes	11-49	yes	no
60938	6	10	female	5	2	no			yes	6-10	yes	no
60957	6	10	female	5	5	no			yes	6-10	yes	no
61284	8	10	female	6	2	no			yes	6-10	yes	no
60492	3	10	male	3	3	no			yes	6-10	yes	no
60495	3	10	male	8	2	no			yes	6-10	yes	no
61616	9	10	male	4	2	no			yes	6-10	yes	no
61659	9	10	male	5	2	no			yes	6-10	yes	no
63009	10	10	male	10	4	no			yes	6-10	yes	no
60084	1	10	female	8	5	no			yes	≤5	yes	no
60420	3	10	female	6	4	no			yes	≤5	yes	no
61012	7	10	female	8	2	no			yes	≤5	yes	no
61221	8	10	female	7	4	no			yes	≤5	yes	no
61985	10	10	female	7	2	no			yes	≤5	yes	no
63010	10	10	female	10	4	no			yes	≤5	yes	no
60175	2	10	male	12	3	no			yes	≤5	yes	no
60797	6	10	male	5	3	no			yes	≤5	no	no
61228	8	10	male	6	3	no			yes	≤5	yes	no
61339	8	10	male	10	3	no			yes	≤5	yes	no
61706	9	10	male	7	2	no			yes	≤5	yes	no
61863	10	10	male	5	5	no			yes	≤5	yes	no
61027	7	10	male	7	2	yes	5 8 9	11-49	no		yes	no
61241	8	10	male	6	4	yes	2	11-49	no		no	no
60195	2	10	female	5	1	yes	2 8 9	≤10	no		yes	no
60234	2	10	female	5	3	yes	8 9	≤10	no		no	no
60283	2	10	female	6	2	yes	5	≤10	no		yes	no
61123	8	10	female	5	5	yes	5 9	≤10	no		yes	no
60156	1	10	male	4	2	yes	4 5 9	≤10	no		yes	no
60462	3	10	male	4	4	yes	8 9	≤10	no		yes	no
61669	9	10	male	9	3	yes	8 9	≤10	no		yes	no
61741	10	10	male	9	2	yes	4 5 8 9	≤10	no		yes	no
60068	1	10	female	6	6	no			no		yes	no
60253	2	10	female	4	2	no			no		yes	no
60255	2	10	female	4	2	no			no		yes	no
60315	2	10	female	8	4	no			no		no	no
60289	2	10	female	8	4	no			no		yes	no
60343	3	10	female	7	5	no			no		yes	no
60452	3	10	female	8	4	no			no		yes	no
60451	3	10	female	8	4	no			no		yes	no
60581	4	10	female	6	5	no			no		no	no
60656	4	10	female	5	3	no			no		yes	no
60692	4	10	female	8	2	no			no		yes	no
60783	6	10	female	2	2	no			no		yes	no
60987	7	10	female	2	2	no			no		yes	no
61205	8	10	female	6	6	no			no		yes	no
61333	8	10	female	7	6	no			no		yes	no
61313	8	10	female	6	3	no			no		yes	no
61345	8	10	female	6	4	no			no		yes	no
61368	8	10	female	7	7	no			no		yes	no
61413	8	10	female	6	4	no			no		yes	no
61496	9	10	female	6	3	no			no		yes	no
61879	10	10	female	6	3	no			no		no	no
61975	10	10	female	7	3	no			no		yes	no
60033	1	10	male	6	3	no			no		no	no
60531	4	10	male	4	4	no			no		yes	no
60620	4	10	male	4	2	no			no		yes	no
60975	6	10	male	6	3	no			no		yes	no
61185	8	10	male	8	4	no			no		yes	no
61278	8	10	male	7	3	no			no		yes	no
61365	8	10	male	4	4	no			no		yes	no
61470	9	10	male	5	5	no			no		yes	no
61480	9	10	male	5	2	no			no		yes	no
61602	9	10	male	7	3	no			no		yes	no
61620	9	10	male	4	4	no			no		yes	no
61787	10	10	male	9	3	no			no		yes	no
63091	10	10	male	6	4	no			no		yes	no
60273	2	11	female	6	1	yes	8 9	11-49	yes	6-10	yes	no
60352	3	11	female	5	3	yes	8 9	11-49	yes	6-10	yes	no
60808	6	11	male	6	3	yes	4 5 8 9	11-49	yes	6-10	yes	no
61367	8	11	male	7	7	yes	8 9	11-49	yes	6-10	yes	no
61545	9	11	male	4	2	yes	5 8 9	11-49	yes	6-10	yes	no
61651	9	11	female	5	3	yes	9	≤10	yes	6-10	yes	no
60080	1	11	male	2	2	yes	5	≤10	yes	6-10	yes	no
60680	4	11	male	3	3	yes	4 5	≤10	yes	6-10	yes	no
63003	10	11	male	6	4	yes	8 9	≤10	yes	6-10	yes	no
60117	1	11	female	4	2	yes	3 8 9	11-49	yes	≤5	yes	no
61420	8	11	female	8	4	yes	4 5 9	11-49	yes	≤5	no	no
60573	4	11	male	5	4	yes	8 9	11-49	yes	≤5	yes	no
61624	9	11	male	6	3	yes	8 9	11-49	yes	≤5	yes	no
61791	10	11	female	5	5	yes	8 9	≤10	yes	≤5	yes	no
60753	5	11	female	4	2	no			yes	11-49	yes	no
60766	5	11	female	5	2	no			yes	11-49	no	no
60985	6	11	female	7	2	no			yes	6-10	yes	no
61114	8	11	female	5	3	no			yes	6-10	yes	no
63074	10	11	female	5	5	no			yes	6-10	yes	no
60340	3	11	male	4	4	no			yes	6-10	yes	no
60484	3	11	male	5	2	no			yes	6-10	yes	no
60776	5	11	male	7	3	no			yes	6-10	yes	no
60850	6	11	male	3	3	no			yes	6-10	yes	no
61734	10	11	male	7	2	no			yes	6-10	yes	no
63075	10	11	male	4	3	no			yes	6-10	yes	no
60099	1	11	female	3	3	no			yes	≤5	yes	no
60467	3	11	female	5	2	no			yes	≤5	yes	no
60483	3	11	female	5	2	no			yes	≤5	no	no
60770	5	11	female	4	4	no			yes	≤5	yes	no
60803	6	11	female	6	3	no			yes	≤5	yes	no
60829	6	11	female	6	6	no			yes	≤5	yes	no
60928	6	11	female	7	3	no			yes	≤5	yes	no
60918	6	11	female	5	5	no			yes	≤5	yes	no
61209	8	11	female	6	2	no			yes	≤5	yes	no
61291	8	11	female	6	6	no			yes	≤5	yes	no
61304	8	11	female	30	10	no			yes	≤5	yes	no
61670	9	11	female	9	3	no			yes	≤5	yes	no
61944	10	11	female	9	4	no			yes	≤5	yes	no
60077	1	11	male	3	1	no			yes	≤5	yes	no
60187	2	11	male	12	4	no			yes	≤5	yes	no
60347	3	11	male	7	5	no			yes	≤5	yes	no
60425	3	11	male	10	3	no			yes	≤5	yes	no
60447	3	11	male	8	4	no			yes	≤5	no	no
60566	4	11	male	5	1	no			yes	≤5	yes	no
60670	4	11	male	3	1	no			yes	≤5	yes	no
61129	8	11	male	12	4	no			yes	≤5	yes	no
61196	8	11	male	8	3	no			yes	≤5	yes	no
61283	8	11	male	6	2	no			yes	≤5	yes	no
61862	10	11	male	5	5	no			yes	≤5	yes	no
63036	10	11	male	6	3	no			yes	≤5	yes	no
60138	1	11	female	9	4	yes	4 5	11-49	no		yes	no
60211	2	11	female	5	2	yes	8 9	11-49	no		yes	no
60103	1	11	male	5	1	yes	4 5	11-49	no		yes	no
61459	9	11	male	6	3	yes	8 9	11-49	no		yes	no
63069	10	11	male	5	2	yes	4 5 8 9	11-49	no		yes	no
60142	1	11	female	6	2	yes	8 9	≤10	no		yes	no
60147	1	11	female	6	2	yes	9	≤10	no		yes	no
61154	8	11	female	8	2	yes	5	≤10	no		yes	no
61518	9	11	male	10	3	yes	8 9	≤10	no		yes	no
60105	1	11	female	4	2	yes	3 4 5 9	≥50	no		yes	no
60022	1	11	female	3	3	no			no		yes	no
60029	1	11	female	7	2	no			no		yes	no
60055	1	11	female	4	4	no			no		yes	no
60095	1	11	female	9	9	no			no		no	no
60171	2	11	female	7	2	no			no		yes	no
60293	3	11	female	4	4	no			no		yes	no
60309	3	11	female	4	2	no			no		yes	no
60300	3	11	female	6	6	no			no		yes	no
60546	4	11	female	4	1	no			no		yes	no
60674	4	11	female	8	2	no			no		yes	no
60786	6	11	female	5	3	no			no		yes	no
60862	6	11	female	11	4	no			no		yes	no
60937	6	11	female	5	2	no			no		yes	no
60922	6	11	female	5	3	no			no		yes	no
60971	6	11	female	5	2	no			no		yes	no
61299	5	11	female	6	2	no			no		yes	no
61419	8	11	female	8	4	no			no		yes	no
61525	9	11	female	11	2	no			no		yes	no
61782	10	11	female	9	3	no			no		yes	no
61840	10	11	female	4	4	no			no		yes	no
61891	10	11	female	4	4	no			no		yes	no
61921	10	11	female	7	3	no			no		yes	no
61942	10	11	female	9	4	no			no		yes	no
61943	10	11	female	4	3	no			no		yes	yes
61982	10	11	female	7	2	no			no		yes	no
61993	10	11	female	5	2	no			no		yes	no
63004	10	11	female	6	3	no			no		yes	no
63031	10	11	female	4	4	no			no		yes	no
63038	10	11	female	6	3	no			no		yes	no
63040	10	11	female	8	2	no			no		yes	no
60186	2	11	male	5	3	no			no		yes	no
60215	2	11	male	5	1	no			no		no	no
60571	4	11	male	5	3	no			no		yes	no
60762	5	11	male	6	3	no			no		yes	no
60882	6	11	male	7	7	no			no		yes	no
60896	6	11	male	4	3	no			no		yes	no
60897	6	11	male	4	3	no			no		yes	no
60947	6	11	male	7	4	no			no		yes	no
61039	7	11	male	8	3	no			no		yes	no
61118	8	11	male	4	3	no			no		yes	no
61133	8	11	male	6	2	no			no		yes	no
61349	8	11	male	5	5	no			no		yes	yes
61536	9	11	male	4	2	no			no		yes	no
61553	9	11	male	6	3	no			no		yes	no
61634	9	11	male	7	2	no			no		yes	no
61700	9	11	male	8	4	no			no		yes	no
61795	10	11	male	4	3	no			no		yes	no
61845	10	11	male	4	2	no			no		yes	no
61990	10	11	male	4	2	no			no		yes	no
60886	6	12	female	7	7	yes	7 8 9	11-49	yes	11-49	yes	no
61705	9	12	male	7	2	yes	8 9	≤10	yes	11-49	yes	no
60943	6	12	male	4	2	yes	8 9	11-49	yes	6-10	yes	no
61040	7	12	male	8	2	yes	8 9	11-49	yes	6-10	yes	no
61980	10	12	male	5	2	yes	3	11-49	yes	6-10	yes	no
63083	10	12	male	7	2	yes	8 9	11-49	yes	6-10	no	no
61928	10	12	female	9	3	yes	8 9	≤10	yes	6-10	yes	no
61971	10	12	male	8	3	yes	8	≤10	yes	6-10	yes	no
63058	10	12	male	5	3	yes	4 5 8 9	≤10	yes	6-10	yes	no
61412	8	12	female	6	4	yes	4 5 9	11-49	yes	≤5	yes	no
60155	1	12	male	6	2	yes	4 5 9	11-49	yes	≤5	yes	no
60459	3	12	male	8	2	yes	2 3 4 5 6 8 9	≥50	yes	≥50	yes	no
61239	8	12	male	4	2	no			yes	11-49	yes	no
60567	4	12	female	5	1	no			yes	6-10	yes	no
60476	3	12	male	3	3	no			yes	6-10	yes	no
60085	1	12	female	7	3	no			yes	≤5	yes	no
60355	3	12	female	7	4	no			yes	≤5	yes	no
60435	3	12	female	6	2	no			yes	≤5	no	no
61191	8	12	female	5	4	no			yes	≤5	no	no
61611	9	12	female	4	4	no			yes	≤5	yes	no
61898	10	12	female	5	3	no			yes	≤5	no	no
61998	10	12	female	3	3	no			yes	≤5	yes	no
60043	1	12	male	6	1	no			yes	≤5	yes	no
60037	1	12	male	9	3	no			yes	≤5	yes	no
60834	6	12	male	7	3	no			yes	≤5	yes	no
61017	7	12	male	6	2	no			yes	≤5	yes	no
61204	8	12	male	6	6	no			yes	≤5	yes	no
61332	8	12	male	7	6	no			yes	≤5	yes	no
61692	9	12	male	5	5	no			yes	≤5	yes	no
62005	10	12	male	6	2	no			yes	≤5	yes	no
63028	10	12	male	8	4	no			yes	≤5	yes	yes
63068	10	12	male	4	2	no			yes	≤5	yes	no
63020	10	12	male	6	3	yes	5 8 9	11-49	no		yes	no
60384	3	12	female	3	3	yes	5	≤10	no		yes	no
60429	3	12	female	6	6	yes	4	≤10	no		yes	no
61970	10	12	female	8	3	yes	8	≤10	no		yes	no
61149	8	12	male	7	2	yes	5	≤10	no		no	yes
61159	8	12	male	8	2	yes	4 5 9	≤10	no		yes	no
61258	8	12	male	6	3	yes	8	≤10	no		yes	no
61277	8	12	male	7	3	yes	5 9	≤10	no		yes	no
61777	10	12	male	8	7	yes	4	≤10	no		yes	no
60158	1	12	female	5	2	no			no		yes	no
60245	2	12	female	10	3	no			no		yes	no
60388	3	12	female	11	2	no			no		yes	no
60494	3	12	female	8	2	no			no		no	no
60563	4	12	female	8	4	no			no		yes	no
60589	4	12	female	6	3	no			no		yes	no
60655	4	12	female	6	4	no			no		no	no
60646	4	12	female	10	10	no			no		yes	no
60713	4	12	female	6	5	no			no		yes	no
60761	5	12	female	6	3	no			no		yes	no
60825	6	12	female	7	4	no			no		yes	no
60861	6	12	female	11	4	no			no		yes	no
61190	8	12	female	5	4	no			no		no	no
61184	8	12	female	8	4	no			no		yes	no
61361	8	12	female	10	3	no			no		yes	yes
61384	8	12	female	6	6	no			no		yes	no
61394	8	12	female	5	5	no			no		yes	no
61763	10	12	female	4	2	no			no		yes	no
61799	10	12	female	5	4	no			no		yes	no
61812	10	12	female	10	5	no			no		yes	no
61939	10	12	female	5	2	no			no		yes	no
63045	10	12	female	6	3	no			no		yes	no
60016	1	12	male	3	2	no			no		yes	no
60152	1	12	male	6	3	no			no		yes	no
60202	2	12	male	10	3	no			no		yes	no
60269	2	12	male	4	2	no			no		yes	no
60322	1	12	male	5	2	no			no		yes	no
60408	3	12	male	7	7	no			no		yes	no
60640	4	12	male	8	3	no			no		yes	no
60691	4	12	male	8	2	no			no		yes	no
61172	8	12	male	5	2	no			no		yes	no
61179	8	12	male	10	8	no			no		yes	no
61326	8	12	male	6	3	no			no		yes	no
61565	9	12	male	6	3	no			no		yes	no
61657	9	12	male	5	2	no			no		yes	no
61658	9	12	male	5	2	no			no		yes	no
61690	9	12	male	5	5	no			no		yes	no
61728	10	12	male	4	3	no			no		yes	no
63037	10	12	male	6	3	no			no		yes	no
63067	10	12	male	6	2	no			no		yes	no
61099	8	13	male	9	3	yes	7 8 9	11-49	yes	11-49	yes	no
61948	10	13	female	9	3	yes	4 5 7 8	11-49	yes	6-10	yes	no
61552	9	13	female	6	3	yes	8 9	≤10	yes	6-10	yes	no
60226	2	13	male	9	4	yes	8 9	11-49	yes	≤5	yes	no
63035	10	13	female	8	2	yes	8 9	≤10	yes	≤5	yes	no
60051	1	13	male	5	2	yes	5	≤10	yes	≤5	yes	no
60185	2	13	male	12	4	yes	9	≤10	yes	≤5	yes	no
61073	7	13	male	5	2	yes	8 9	≤10	yes	≤5	yes	no
60040	1	13	male	4	3	no			yes	6-10	yes	no
61804	10	13	male	6	4	no			yes	6-10	yes	no
63082	10	13	male	6	2	no			yes	6-10	yes	no
60751	5	13	female	4	4	no			yes	≤5	yes	no
60979	6	13	female	5	3	no			yes	≤5	yes	no
61686	9	13	female	6	2	no			yes	≤5	yes	no
60020	1	13	male	3	1	no			yes	≤5	yes	no
60407	3	13	male	7	7	no			yes	≤5	yes	no
60767	5	13	male	5	2	no			yes	≤5	yes	no
61429	9	13	male	7	6	no			yes	≤5	yes	no
61601	9	13	male	7	3	no			yes	≤5	yes	no
63006	10	13	male	6	3	no			yes	≤5	yes	no
63029	10	13	male	8	4	no			yes	≤5	yes	no
60290	2	13	female	8	4	yes	8 9	11-49	no		yes	no
60445	3	13	female	8	4	yes	8 9	11-49	no		yes	no
61940	10	13	female	5	2	yes	5 8 9	11-49	no		yes	no
60036	1	13	male	9	3	yes	5 9	11-49	no		yes	no
60454	3	13	male	5	3	yes	5	11-49	no		yes	no
61710	10	13	male	9	4	yes	4	11-49	no		yes	no
61790	10	13	male	5	5	yes	8 9	11-49	no		yes	no
60054	1	13	female	4	4	yes	4 5	≤10	no		yes	no
60561	4	13	female	8	4	yes	8 9	≤10	no		yes	no
61543	9	13	female	4	2	yes	8 9	≤10	no		yes	no
61656	9	13	female	5	2	yes	8 9	≤10	no		yes	no
61767	10	13	female	4	2	yes	8 9	≤10	no		yes	no
61910	10	13	female	6	3	yes	8 9	≤10	no		yes	no
61987	10	13	female	7	2	yes	3	≤10	no		yes	no
60217	2	13	male	5	2	yes	8 9	≤10	no		yes	no
60424	3	13	male	10	3	yes	8	≤10	no		yes	no
60681	4	13	male	3	3	yes	8 9	≤10	no		yes	no
61573	9	13	male	6	3	yes	8 9	≤10	no		yes	no
60279	2	13	male	12	4	yes	4 5	≥50	no		yes	no
60001	1	13	female	6	3	no			no		yes	no
60083	1	13	female	6	3	no			no		yes	no
60306	3	13	female	5	3	no			no		yes	no
60344	3	13	female	7	5	no			no		yes	no
60568	4	13	female	5	1	no			no		yes	no
60592	4	13	female	7	4	no			no		yes	no
60687	4	13	female	3	1	no			no		yes	no
61113	8	13	female	7	7	no			no		yes	no
61132	8	13	female	6	2	no			no		yes	no
61227	8	13	female	6	3	no			no		yes	no
61244	8	13	female	6	4	no			no		yes	no
61360	8	13	female	10	3	no			no		yes	no
61376	8	13	female	7	2	no			no		yes	yes
61606	9	13	female	5	4	no			no		yes	no
61786	10	13	female	9	3	no			no		yes	no
60032	1	13	male	6	3	no			no		yes	no
60249	2	13	male	9	4	no			no		yes	no
60351	3	13	male	5	3	no			no		yes	no
60346	3	13	male	7	5	no			no		yes	no
60371	3	13	male	5	3	no			no		yes	no
60565	4	13	male	5	1	no			no		yes	no
60860	6	13	male	11	4	no			no		yes	no
61056	7	13	male	10	3	no			no		yes	no
61522	9	13	male	4	2	no			no		yes	no
61526	9	13	male	11	2	no			no		yes	no
61584	9	13	male	5	2	no			no		yes	no
61595	9	13	male	5	2	no			no		yes	no
61880	10	13	male	6	3	no			no		yes	no
61929	10	13	male	4	4	no			no		no	no
61964	10	13	male	2	2	no			no		yes	no
61953	10	13	male	9	3	no			no		yes	no
63005	10	13	male	8	4	no			no		yes	no
60298	3	14	male	4	3	yes	4 5 7 8 9	≥50	yes	11-49	yes	no
60210	2	14	male	5	2	yes	8	≤10	yes	6-10	yes	no
60406	3	14	male	7	7	yes	7 8	≤10	yes	6-10	no	no
61908	10	14	male	3	2	yes	8 9	≤10	yes	6-10	yes	no
60079	1	14	male	8	2	yes	8 9	11-49	yes	≤5	yes	no
60345	3	14	male	7	5	yes	5	≤10	yes	≤5	yes	no
61083	7	14	male	5	2	yes	8 9	≤10	yes	≤5	yes	no
61178	8	14	male	10	8	yes	5 8 9	≤10	yes	≤5	yes	no
60884	6	14	male	7	7	yes	4 5 7 8	≥50	yes	≥50	yes	no
60359	3	14	female	5	2	no			yes	11-49	yes	no
61063	7	14	female	7	3	no			yes	11-49	yes	no
60021	1	14	male	5	2	no			yes	11-49	yes	no
61038	7	14	female	8	2	no			yes	6-10	yes	no
60562	4	14	male	8	4	no			yes	6-10	yes	no
60673	4	14	male	8	2	no			yes	6-10	yes	no
60815	6	14	male	8	2	no			yes	6-10	yes	no
61395	8	14	male	5	5	no			yes	6-10	yes	no
61569	9	14	male	4	4	no			yes	6-10	yes	no
60044	1	14	female	8	3	no			yes	≤5	yes	no
60065	1	14	female	6	1	no			yes	≤5	yes	no
61411	8	14	female	6	4	no			yes	≤5	yes	no
61463	9	14	female	4	2	no			yes	≤5	yes	no
61583	9	14	female	5	2	no			yes	≤5	yes	no
61803	10	14	female	6	4	no			yes	≤5	yes	no
61949	10	14	female	9	3	no			yes	≤5	yes	no
63084	10	14	female	6	2	no			yes	≤5	yes	no
60466	3	14	male	7	2	no			yes	≤5	yes	no
60469	3	14	male	5	2	no			yes	≤5	yes	no
61594	9	14	male	5	2	no			yes	≤5	yes	no
61769	10	14	male	5	1	no			yes	≤5	yes	no
61025	7	14	female	7	2	yes	8 9	11-49	no		yes	no
61909	10	14	male	6	3	yes	5 8 9	11-49	no		yes	no
60277	2	14	female	6	6	yes	8 9	≤10	no		yes	no
60356	3	14	female	7	4	yes	8 9	≤10	no		yes	no
61318	8	14	female	8	4	yes	8 9	≤10	no		yes	no
61652	9	14	female	5	3	yes	8 9	≤10	no		yes	no
60010	1	14	female	5	3	no			no		yes	no
60042	1	14	female	6	1	no			no		yes	no
60137	1	14	female	4	4	no			no		yes	no
60278	2	14	female	12	4	no			no		yes	no
60978	6	14	female	5	3	no			no		yes	no
61016	7	14	female	6	2	no			no		no	no
61112	8	14	female	9	3	no			no		yes	no
61169	8	14	female	6	3	no			no		yes	no
61176	8	14	female	6	3	no			no		yes	no
61236	8	14	female	3	3	no			no		yes	no
61328	8	14	female	6	3	no			no		yes	no
61510	9	14	female	7	2	no			no		yes	no
61564	9	14	female	6	3	no			no		yes	no
61627	9	14	female	6	3	no			no		yes	no
61643	9	14	female	4	2	no			no		yes	no
61685	9	14	female	6	2	no			no		yes	no
61764	10	14	female	4	2	no			no		yes	no
61830	10	14	female	5	5	no			no		no	no
61870	10	14	female	9	7	no			no		yes	yes
61938	10	14	female	5	2	no			no		yes	no
61979	10	14	female	5	2	no			no		yes	no
61988	10	14	female	7	2	no			no		no	no
62007	10	14	female	6	2	no			no		yes	no
60146	1	14	male	6	3	no			no		yes	no
60796	6	14	male	5	3	no			no		yes	no
61072	7	14	male	5	2	no			no		yes	no
61121	8	14	male	5	2	no			no		yes	no
61163	8	14	male	8	2	no			no		yes	no
61245	8	14	male	6	4	no			no		yes	no
61527	9	14	male	11	2	no			no		yes	no
61733	10	14	male	7	2	no			no		yes	no
61811	10	14	male	10	5	no			no		yes	no
61679	9	15	male	10	4	yes	7 8 9	≥50	yes	11-49	yes	no
61528	9	15	male	11	2	yes	8 9	11-49	yes	6-10	yes	no
60360	3	15	female	5	2	yes	3	≤10	yes	6-10	yes	no
61704	9	15	female	7	2	yes	8 9	≤10	yes	≤5	yes	no
61535	9	15	male	4	2	yes	8	≤10	yes	≤5	no	no
60913	6	15	male	7	5	no			yes	6-10	yes	no
61671	9	15	female	9	3	no			yes	≤5	yes	no
61871	10	15	female	9	7	no			yes	≤5	yes	no
61678	9	15	male	10	4	no			yes	≤5	yes	no
63055	10	15	female	5	2	yes	4 5 8 9	11-49	no		yes	no
61776	10	15	female	8	7	yes	8 9	≤10	no		yes	no
60444	3	15	male	8	4	yes	8 9	≤10	no		yes	no
60270	2	15	female	5	2	no			no		yes	no
60401	3	15	female	5	5	no			no		yes	no
60542	4	15	female	5	4	no			no		no	no
60622	4	15	female	4	2	no			no		no	no
60704	4	15	female	12	4	no			no		no	no
60941	6	15	female	3	3	no			no		yes	no
61068	7	15	female	5	2	no			no		yes	no
61171	8	15	female	5	2	no			no		yes	no
61220	8	15	female	7	4	no			no		yes	no
61331	8	15	female	7	6	no			no		yes	no
61495	9	15	female	6	3	no			no		yes	no
61529	9	15	female	11	2	no			no		yes	no
61511	9	15	female	7	2	no			no		no	no
61723	10	15	female	5	2	no			no		yes	no
61869	10	15	female	9	7	no			no		yes	no
61882	10	15	female	7	7	no			no		no	no
63022	10	15	female	6	3	no			no		yes	no
63025	10	15	female	7	2	no			no		yes	no
63081	10	15	female	3	2	no			no		yes	no
63080	10	15	female	3	2	no			no		yes	no
60824	6	15	male	7	4	no			no		yes	no
61177	8	15	male	10	8	no			no		yes	no
61732	10	15	male	7	2	no			no		yes	no
61941	10	15	male	5	2	no			no		yes	no
63066	10	16	male	9	4	yes	4 5 8 9	11-49	yes	6-10	yes	no
63085	10	16	female	3	3	no			yes	≤5	yes	no
61677	9	16	male	10	4	yes	8 9	11-49	no		yes	no
60319	2	16	female	8	4	no			no		yes	no
61653	9	16	female	5	3	no			no		yes	no
63089	10	16	female	7	2	no			no		no	no
60115	1	16	male	3	2	no			no		yes	no
60491	3	16	male	3	3	no			no		yes	no
61491	9	16	male	5	3	no			no		yes	no
61517	9	16	male	10	3	no			no		no	no
61576	9	16	male	3	3	no			no		yes	no
61382	8	17	male	12	3	yes	5 8 9	11-49	yes	11-49	yes	no
61467	9	17	male	4	2	yes	8 9	11-49	yes	6-10	no	no
61157	8	17	female	8	2	no			yes	6-10	yes	no
60402	3	17	female	5	5	no			no		no	no
60607	4	17	female	10	5	no			no		yes	no
60701	4	17	female	12	4	no			no		no	no
61158	8	17	female	8	2	no			no		yes	no
61600	9	17	female	7	3	no			no		yes	no
63050	10	17	female	6	3	no			no		yes	no
60739	4	17	male	3	3	no			no		yes	no
61561	9	17	male	3	2	no			no		no	no
61670	9	17	male	9	3	no			no		yes	no
61680	9	18	male	10	4	yes	3 4 8 9	11-49	yes	11-49	yes	no
60332	2	18	female	5	3	no			yes	≤5	yes	no
60400	3	18	female	5	5	no			yes	≤5	no	no
61673	9	18	female	9	3	no			yes	≤5	yes	no
60478	3	18	female	3	3	yes	4 5	11-49	no		no	no
61883	10	18	female	7	7	yes	8 9	≤10	no		yes	no
60314	2	18	female	8	4	no			no		yes	no
60305	3	18	female	5	3	no			no		yes	no
60369	3	18	female	2	2	no			no		yes	no
60690	4	18	female	8	2	no			no		yes	no
61582	9	18	female	5	2	no			no		yes	no
61619	9	18	female	4	4	no			no		yes	no
61688	9	18	female	5	3	no			no		yes	no
61849	10	18	female	5	4	no			no		yes	no
61872	10	18	female	9	7	no			no		yes	no
60740	4	18	male	3	3	no			no		yes	no
61931	10	19	male	9	3	yes	8 9	11-49	yes	6-10	yes	no
63086	10	19	female	4	2	no			yes	6-10	yes	no
60539	4	19	male	4	4	no			yes	6-10	yes	no
61037	7	19	female	3	2	yes	4 5 7 8 9	≥50	no		yes	no
60281	2	19	female	5	2	no			no		no	no
60307	3	19	female	5	3	no			no		yes	no
60404	3	19	female	7	7	no			no		yes	no
60490	3	19	female	6	4	no			no		yes	no
61550	9	19	female	6	3	no			no		yes	no
61633	9	19	female	7	2	no			no		yes	no
61850	10	19	female	5	4	no			no		no	no
61873	10	19	female	9	7	no			no		yes	no
60738	4	19	male	3	3	no			no		yes	no
61458	9	19	male	6	3	no			no		yes	no
61508	9	19	male	7	2	no			no		yes	no
61773	10	20	female	2	2	yes	8 9	11-49	yes	6-10	yes	no
61339	8	20	female	5	4	yes	8	≤10	yes	6-10	yes	no
60231	2	20	female	5	2	no			yes	≤5	yes	no
61515	9	20	female	10	3	yes	8 9	≤10	no		yes	no
60023	2	20	female	3	3	no			no		no	no
61235	8	20	female	6	4	no			no		yes	no
61504	9	20	female	4	4	no			no		yes	no
61687	9	20	female	5	3	no			no		yes	no
61758	10	20	female	8	2	no			no		yes	no
63024	10	20	female	5	3	no			no		yes	no
61551	9	20	male	6	3	no			no		yes	no
61532	9	20	male	6	3	no			no		yes	no
63051	10	21	male	6	3	yes	4 5	11-49	yes	≤5	yes	no
61082	7	21	female	4	3	no			yes	≤5	yes	no
61366	8	21	female	4	4	no			no		yes	no
61435	9	21	female	3	2	no			no		yes	no
61791	10	21	female	4	3	no			no		yes	no
61851	10	21	female	5	4	no			no		yes	no
61912	10	21	female	6	3	no			no		yes	no
61995	10	21	male	5	2	no			no		yes	no
61847	10	22	female	4	2	yes	8 9	11-49	yes	6-10	yes	no
61674	9	22	male	9	3	yes	8 9	≤10	yes	≤5	no	no
61494	9	22	female	6	3	no			yes	≤5	yes	no
60961	6	22	female	9	3	yes	5	≤10	no		yes	no
60201	2	22	female	3	2	no			no		yes	no
60260	2	22	female	4	1	no			no		no	no
61562	9	22	female	3	3	no			no		no	no
61902	10	22	female	5	3	no			no		yes	no
61950	10	22	female	9	3	no			no		yes	no
60638	4	22	male	8	1	no			no		yes	no
60677	4	22	male	8	2	no			no		yes	no
61489	9	22	male	4	3	no			no		yes	no
60109	1	23	female	3	2	no			no		yes	no
60163	1	23	female	5	2	no			no		yes	no
60594	4	23	female	2	2	no			no		yes	no
60820	6	23	female	5	3	no			no		yes	no
60857	6	23	female	4	4	no			no		yes	no
60939	6	23	female	5	2	no			no		yes	no
61226	8	23	female	2	2	no			no		yes	no
61453	9	23	female	6	3	no			no		yes	no
61615	9	23	female	5	2	no			no		no	no
61719	10	23	female	5	5	no			no		yes	no
61857	10	23	female	3	3	no			no		yes	no
60676	4	23	male	8	2	no			no		yes	no
61396	8	23	male	8	2	no			no		yes	no
61563	9	23	male	3	3	no			no		no	no
61035	7	24	female	8	2	yes	5	≤10	no		yes	no
60246	2	24	female	8	2	no			no		yes	no
60558	4	24	female	3	3	no			no		yes	no
60626	4	24	female	2	2	no			no		yes	no
60747	4	24	female	11	6	no			no		yes	no
61276	8	24	female	3	3	no			no		yes	no
61373	8	24	female	3	3	no			no		yes	no
61599	9	24	female	7	3	no			no		yes	no
61739	10	24	female	3	3	no			no		yes	no
61759	10	24	female	8	2	no			no		yes	no
61874	10	24	female	9	2	no			no		yes	no
61590	9	24	male	17	5	no			no		no	no
61560	9	25	female	3	3	yes	8 9	11-49	yes	6-10	yes	no
60503	3	25	female	4	2	no			yes	≤5	no	no
60822	6	25	female	3	3	no			yes	≤5	yes	no
60325	2	25	female	8	4	yes	8 9	11-49	no		no	no
60312	3	25	female	4	2	yes	8 9	≤10	no		yes	no
60087	1	25	female	4	1	no			no		yes	no
60556	4	25	female	3	3	no			no		yes	no
60599	4	25	female	8	2	no			no		yes	no
61007	7	25	female	11	3	no			no		yes	no
61325	8	25	female	4	2	no			no		yes	no
61609	9	25	female	5	4	no			no		yes	no
61649	9	25	female	4	2	no			no		yes	no
61745	10	25	female	5	5	no			no		yes	no
61875	10	25	female	9	7	no			no		yes	no
63062	10	25	female	8	2	no			no		yes	no
61488	9	25	male	4	3	no			no		yes	no
61456	9	26	female	4	4	no			yes	≤5	yes	no
61457	9	26	male	4	4	no			yes	≤5	yes	no
60089	1	26	female	3	3	no			no		yes	no
60014	1	26	female	4	4	no			no		yes	no
60336	2	26	female	6	3	no			no		yes	no
60473	3	26	female	5	3	no			no		yes	no
60649	4	26	female	10	10	no			no		yes	no
61486	9	26	female	4	2	no			no		yes	no
61966	10	26	female	2	2	no			no		yes	no
60559	4	26	male	3	3	no			no		yes	no
61614	9	26	male	7	2	no			no		yes	no
60383	3	27	female	3	3	no			yes	6-10	yes	no
60840	6	27	female	14	3	no			yes	6-10	yes	no
61015	7	27	female	7	2	no			yes	6-10	yes	no
60782	5	27	male	2	2	no			yes	≤5	yes	no
60094	1	27	female	6	4	no			no		yes	no
60243	2	27	female	5	2	no			no		yes	no
60399	3	27	female	4	4	no			no		yes	no
61011	7	27	female	9	4	no			no		yes	no
61404	8	27	female	5	5	no			no		yes	no
61380	8	27	female	7	2	no			no		yes	no
61694	9	27	female	4	3	no			no		yes	no
61750	10	27	female	5	5	no			no		yes	no
61951	10	27	female	8	3	no			no		yes	no
63019	10	27	male	4	2	no			no		yes	no
60508	3	28	female	7	4	no			yes	≤5	yes	no
61344	8	28	female	10	3	no			yes	≤5	no	no
60412	3	28	male	3	3	no			yes	≤5	yes	no
60178	2	28	female	10	3	yes	9	≤10	no		yes	no
60167	2	28	female	6	2	no			no		yes	no
60149	2	28	female	6	2	no			no		yes	no
60242	2	28	female	13	4	no			no		no	no
60275	2	28	female	6	6	no			no		yes	no
60405	3	28	female	7	7	no			no		yes	no
60667	4	28	female	5	2	no			no		yes	no
60706	4	28	female	12	3	no			no		yes	no
60837	6	28	female	7	3	no			no		no	no
60877	6	28	female	2	2	no			no		yes	no
60956	6	28	female	5	2	no			no		yes	no
61024	7	28	female	3	2	no			no		yes	no
61055	7	28	female	4	4	no			no		no	no
61087	7	28	female	5	2	no			no		yes	no
61109	8	28	female	10	3	no			no		yes	no
61148	8	28	female	5	2	no			no		yes	no
61216	8	28	female	8	6	no			no		no	no
61479	9	28	female	5	2	no			no		yes	no
61861	10	28	female	5	3	no			no		yes	no
63073	10	28	female	5	5	no			no		yes	no
61516	9	28	male	10	3	no			no		yes	no
61650	9	29	male	4	2	yes	7	11-49	yes	6-10	yes	no
60932	6	29	female	7	3	no			yes	≤5	yes	no
60698	4	29	female	7	3	yes	6	≤10	no		yes	no
60227	2	29	female	9	4	no			no		yes	no
60268	2	29	female	7	3	no			no		yes	no
60411	3	29	female	3	3	no			no		yes	no
60639	4	29	female	8	1	no			no		yes	no
60756	5	29	female	4	2	no			no		yes	no
60778	5	29	female	7	3	no			no		yes	no
60792	6	29	female	5	2	no			no		yes	no
60905	6	29	female	4	4	no			no		yes	no
61061	7	29	female	9	3	no			no		yes	no
61140	8	29	female	8	3	no			no		yes	no
61308	8	29	female	4	4	no			no		yes	no
61364	8	29	female	10	3	no			no		yes	no
61722	10	29	female	4	4	no			no		yes	no
61809	10	29	female	3	3	no			no		yes	no
61974	10	29	female	8	4	no			no		yes	no
61559	9	29	male	3	3	no			no		yes	no
61465	9	30	female	6	3	yes	8 9	11-49	yes	11-49	yes	no
61286	8	30	female	6	2	yes	8 9	≤10	yes	6-10	yes	no
63018	10	30	female	4	2	yes	8 9	11-49	yes	≤5	yes	no
61645	9	30	female	4	2	no			yes	6-10	yes	no
60218	2	30	female	5	2	no			yes	≤5	yes	no
60487	3	30	female	6	3	no			yes	≤5	yes	no
60236	2	30	female	5	3	yes	8 9	11-49	no		no	no
60807	6	30	female	3	3	yes	5 8 9	11-49	no		yes	no
61468	9	30	male	4	2	yes	8 9	11-49	no		yes	no
61514	9	30	female	10	3	yes	8 9	≤10	no		yes	no
60016	1	30	female	3	3	no			no		yes	no
60031	1	30	female	4	4	no			no		yes	no
60041	1	30	female	3	3	no			no		yes	no
60183	2	30	female	5	2	no			no		yes	yes
60287	2	30	female	6	2	no			no		yes	no
60338	3	30	female	4	4	no			no		yes	no
60391	3	30	female	11	2	no			no		yes	no
60634	4	30	female	5	2	no			no		no	no
60774	5	30	female	3	3	no			no		yes	no
60833	6	30	female	6	6	no			no		yes	no
60871	6	30	female	4	4	no			no		yes	no
61045	7	30	female	8	2	no			no		yes	no
61079	7	30	female	5	3	no			no		yes	no
61067	7	30	female	3	3	no			no		yes	no
61071	7	30	female	5	2	no			no		yes	no
61128	8	30	female	5	4	no			no		yes	no
61162	8	30	female	8	2	no			no		yes	no
61293	8	30	female	6	6	no			no		yes	no
61442	9	30	female	5	5	no			no		yes	no
61714	10	30	female	15	2	no			no		yes	no
61802	10	30	female	5	4	no			no		yes	no
61838	10	30	female	6	2	no			no		yes	no
61968	10	30	female	8	3	no			no		yes	no
61978	10	30	female	5	2	no			no		yes	no
61540	9	30	male	3	1	no			no		yes	no
61810	10	30	male	3	3	no			no		yes	no
63039	10	30	male	6	3	no			no		yes	no
61428	9	31	male	10	3	yes	3 8 9	≥50	yes	11-49	yes	no
60787	6	31	female	5	3	no			yes	6-10	yes	no
61371	8	31	female	7	7	no			yes	≤5	yes	no
61895	10	31	female	3	3	no			yes	≤5	yes	no
60489	3	31	male	6	4	yes	8 9	≤10	no		yes	no
60172	2	31	female	12	3	no			no		yes	no
60441	3	31	female	4	4	no			no		yes	no
60499	3	31	female	8	2	no			no		yes	no
60729	4	31	female	6	3	no			no		yes	no
61094	7	31	female	10	5	no			no		yes	no
61120	8	31	female	4	3	no			no		yes	no
61115	8	31	female	5	3	no			no		yes	no
61450	9	31	female	4	2	no			no		yes	no
61755	10	31	female	8	2	no			no		yes	no
61917	10	31	female	6	3	no			no		yes	no
61738	10	31	male	3	3	no			no		yes	no
61317	8	32	female	6	3	no			yes	≤5	yes	no
63070	10	32	female	2	2	no			yes	≤5	yes	no
61107	8	32	female	12	6	yes	3	11-49	no		yes	no
60204	2	32	female	10	3	no			no		yes	yes
60297	3	32	female	4	4	no			no		yes	no
60416	3	32	female	5	2	no			no		yes	no
60584	4	32	female	6	5	no			no		yes	no
60678	4	32	female	8	2	no			no		yes	no
60848	6	32	female	10	5	no			no		yes	no
60859	6	32	female	3	3	no			no		yes	no
61352	8	32	female	5	5	no			no		no	no
61375	8	32	female	3	3	no			no		yes	no
61547	9	32	female	4	2	no			no		yes	no
61881	10	32	female	6	3	no			no		yes	no
61915	10	32	female	8	3	no			no		yes	no
61926	10	32	female	7	3	no			no		yes	no
61991	10	32	female	7	2	no			no		yes	no
63049	10	32	female	6	2	no			no		yes	no
60819	6	32	male	5	3	no			no		yes	no
60870	6	32	male	4	4	no			no		yes	no
61746	10	32	male	5	5	no			no		yes	no
61927	10	32	male	7	3	no			no		yes	no
61400	8	33	female	6	6	yes	8 9	≤10	yes	6-10	yes	no
61136	8	33	female	3	2	no			yes	≤5	yes	no
61445	9	33	female	4	2	yes	8 9	11-49	no		yes	no
60749	4	33	male	11	6	yes	8 9	≤10	no		yes	no
60257	2	33	female	4	2	no			no		no	no
60482	3	33	female	5	5	no			no		yes	no
60769	5	33	female	5	2	no			no		yes	no
60813	6	33	female	7	3	no			no		yes	no
61282	8	33	female	7	2	no			no		yes	no
61391	8	33	female	5	2	no			no		yes	no
61433	9	33	female	7	6	no			no		yes	no
61768	10	33	female	4	2	no			no		yes	no
61794	10	33	female	5	5	no			no		yes	no
61817	10	33	female	10	5	no			no		yes	no
63054	10	33	female	6	2	no			no		yes	no
60067	1	33	male	1	1	no			no		yes	no
60394	3	33	male	11	2	no			no		yes	no
60793	6	33	male	5	2	no			no		yes	no
61176	8	34	female	5	3	yes	4 5	11-49	yes	11-49	yes	no
61598	9	34	female	5	2	no			yes	≤5	yes	no
60119	1	34	female	4	2	no			no		no	no
60375	3	34	female	5	2	no			no		yes	no
60381	3	34	female	6	2	no			no		yes	no
60437	3	34	female	6	2	no			no		yes	no
60465	3	34	female	4	4	no			no		yes	no
60685	4	34	female	8	2	no			no		yes	no
60765	5	34	female	6	3	no			no		yes	no
61000	7	34	female	4	4	no			no		yes	no
61247	8	34	female	6	3	no			no		yes	no
61388	8	34	female	6	6	no			no		yes	no
61568	9	34	female	6	3	no			no		yes	no
61774	10	34	female	5	4	no			no		yes	no
61866	10	34	female	5	5	no			no		yes	no
61920	10	34	female	5	2	no			no		yes	no
61506	9	34	male	2	2	no			no		yes	no
61751	10	35	male	6	5	yes	8 9	≤10	yes	≤5	yes	no
60363	3	35	female	3	3	no			yes	6-10	yes	no
60282	2	35	female	4	2	no			yes	≤5	no	no
60082	1	35	female	6	4	no			no		yes	no
60304	3	35	female	6	6	no			no		yes	no
60525	4	35	female	13	3	no			no		yes	no
60593	4	35	female	7	4	no			no		yes	no
60665	4	35	female	5	4	no			no		yes	no
61195	8	35	female	5	4	no			no		yes	no
61189	8	35	female	8	4	no			no		yes	no
61208	8	35	female	6	6	no			no		yes	no
61357	8	35	female	5	3	no			no		yes	no
61557	9	35	female	6	2	no			no		yes	no
60311	3	35	male	4	2	no			no		yes	no
61403	8	35	male	5	5	no			no		yes	no
61441	9	35	male	5	5	no			no		yes	no
61937	10	35	male	5	3	no			no		yes	no
60909	6	36	female	12	3	no			yes	≤5	yes	no
61807	10	36	female	6	2	no			yes	≤5	yes	no
60272	2	36	female	4	4	yes	8	11-49	no		yes	no
60111	1	36	female	2	2	yes	8 9	≤10	no		yes	no
61408	8	36	female	6	2	yes	8 9	≤10	no		yes	no
60154	1	36	female	6	3	no			no		yes	no
60160	1	36	female	4	2	no			no		yes	no
60548	4	36	female	4	3	no			no		yes	no
60651	4	36	female	10	10	no			no		yes	no
60772	5	36	female	4	4	no			no		yes	no
60785	6	36	female	2	2	no			no		yes	no
60967	6	36	female	8	3	no			no		yes	no
61142	8	36	female	3	2	no			no		yes	no
61212	8	36	female	6	2	no			no		no	no
61474	9	36	female	5	5	no			no		yes	no
61628	9	36	female	6	3	no			no		no	no
61660	9	36	female	6	2	no			no		yes	no
61843	10	36	female	4	4	no			no		yes	no
61885	10	36	female	2	2	no			no		yes	no
63087	10	36	female	6	3	no			no		yes	no
60464	3	36	male	4	4	no			no		yes	no
61548	9	36	male	4	2	no			no		yes	no
61736	10	37	male	7	2	yes	8 9	11-49	yes	≤5	yes	no
60912	6	37	female	11	3	no			yes	≤5	yes	no
61337	8	37	female	5	4	no			yes	≤5	yes	no
60003	1	37	female	6	3	yes	2 3	11-49	no		no	no
60341	3	37	female	7	2	yes	8 9	≤10	no		yes	no
60053	1	37	female	5	3	no			no		yes	no
60221	2	37	female	4	2	no			no		no	no
60318	2	37	female	8	4	no			no		yes	no
61273	8	37	female	3	3	no			no		yes	no
61410	8	37	female	5	2	no			no		no	no
61421	8	37	female	8	4	no			no		no	no
61854	10	37	female	7	3	no			no		yes	no
63015	10	37	female	3	2	no			no		yes	no
60017	1	37	male	3	2	no			no		yes	no
60184	2	37	male	5	2	no			no		yes	no
61588	9	37	male	2	2	no			no		yes	no
61469	9	38	female	4	2	yes	4 5 8 9	11-49	yes	11-49	yes	no
60588	4	38	female	6	3	no			yes	≤5	yes	no
61330	8	38	female	7	3	no			yes	≤5	yes	no
61438	9	38	female	3	3	no			yes	≤5	yes	no
60983	6	38	male	9	3	no			yes	≤5	yes	no
60350	3	38	female	5	2	yes	5 8 9	11-49	no		yes	no
61415	8	38	male	6	2	yes	8 9	11-49	no		yes	no
60396	3	38	female	6	6	yes	4 5	≤10	no		yes	no
61152	8	38	female	7	3	yes	3	≤10	no		yes	no
60006	1	38	female	5	2	no			no		no	no
60057	1	38	female	4	4	no			no		no	no
60144	1	38	female	6	2	no			no		yes	no
60149	1	38	female	6	2	no			no		yes	no
60197	2	38	female	5	2	no			no		yes	no
60207	2	38	female	3	3	no			no		no	no
60422	3	38	female	6	4	no			no		yes	no
60569	4	38	female	5	2	no			no		yes	no
60874	6	38	female	7	2	no			no		yes	no
60927	6	38	female	5	2	no			no		yes	no
60942	6	38	female	3	3	no			no		yes	no
61029	7	38	female	7	2	no			no		yes	no
61263	8	38	female	6	3	no			no		yes	no
61276	8	38	female	5	5	no			no		no	no
61334	8	38	female	7	6	no			no		yes	no
61499	9	38	female	6	3	no			no		yes	no
61589	9	38	female	2	2	no			no		yes	no
61586	9	38	female	5	2	no			no		yes	no
61613	9	38	female	4	4	no			no		yes	no
61676	9	38	female	9	3	no			no		yes	no
61730	10	38	female	4	3	no			no		yes	no
61789	10	38	female	9	3	no			no		no	no
60076	1	38	male	4	4	no			no		no	no
60337	3	38	male	4	4	no			no		yes	no
61125	8	38	male	5	5	no			no		yes	no
61321	8	38	male	8	4	no			no		yes	no
61484	9	38	male	4	4	no			no		yes	no
61446	9	39	male	4	2	yes	8	≤10	yes	6-10	yes	no
61354	8	39	male	5	3	no			yes	6-10	yes	no
61923	10	39	male	7	3	no			yes	6-10	yes	no
60725	4	39	female	2	2	no			yes	≤5	yes	no
61963	10	39	male	9	4	no			yes	≤5	yes	no
61347	8	39	female	6	2	yes	8 9	11-49	no		yes	no
60035	1	39	female	6	3	no			no		yes	no
60240	2	39	female	3	3	no			no		yes	no
60545	4	39	female	5	4	no			no		yes	no
60551	4	39	female	3	3	no			no		yes	no
60752	5	39	female	4	2	no			no		yes	no
61022	7	39	female	6	2	no			no		yes	no
61654	9	39	female	5	2	no			no		no	no
61693	9	39	female	5	3	no			no		yes	no
61780	10	39	female	8	7	no			no		yes	no
61831	10	39	female	5	5	no			no		yes	no
63042	10	39	female	4	4	no			no		yes	no
60409	3	39	male	3	3	no			no		yes	no
61655	9	39	male	5	2	no			no		yes	no
61818	10	39	male	10	5	no			no		yes	no
61503	9	40	male	4	4	yes	8 9	≤10	yes	≤5	no	no
60078	1	40	female	3	2	no			yes	≤5	no	no
60672	4	40	female	3	2	no			yes	≤5	yes	no
61675	9	40	male	9	3	no			yes	≤5	yes	no
61709	9	40	male	7	2	no			yes	≤5	yes	no
60214	2	40	male	4	2	yes	5	11-49	no		no	no
60575	4	40	female	5	2	yes	8 9	≤10	no		yes	no
60199	2	40	female	3	3	no			no		yes	no
60357	3	40	female	6	2	no			no		yes	no
60453	3	40	female	8	4	no			no		yes	no
60630	4	40	female	4	4	no			no		no	no
60700	4	40	female	10	4	no			no		no	no
60809	6	40	female	6	3	no			no		yes	no
60890	6	40	female	7	7	no			no		yes	no
60917	6	40	female	7	2	no			no		yes	no
60921	6	40	female	5	5	no			no		yes	no
61033	7	40	female	7	3	no			no		yes	no
61117	8	40	female	6	3	no			no		yes	no
61424	8	40	female	7	3	no			no		yes	no
61572	9	40	female	4	4	no			no		yes	no
60349	3	40	male	5	2	no			no		yes	no
60380	3	40	male	6	2	no			no		yes	no
60458	3	40	male	5	2	no			no		yes	no
60595	4	40	male	2	2	no			no		yes	no
61473	9	40	male	5	5	no			no		yes	no
61977	10	40	male	7	3	no			no		yes	no
63030	10	40	male	8	4	no			no		yes	no
60136	1	41	female	4	2	yes	5 9	11-49	yes	≤5	yes	no
60417	3	41	male	5	2	no			yes	≤5	yes	no
60098	1	41	female	9	9	yes	5 9	11-49	no		yes	no
60107	1	41	female	4	2	no			no		yes	no
60116	1	41	female	3	2	no			no		yes	no
60642	4	41	female	8	2	no			no		no	yes
61531	9	41	female	4	2	no			no		yes	no
61637	9	41	female	5	5	no			no		yes	no
61708	9	41	female	7	2	no			no		yes	no
61712	10	41	female	9	2	no			no		yes	no
61587	9	41	male	5	2	no			no		yes	no
60212	2	42	female	5	2	no			yes	≤5	yes	no
63079	10	42	male	5	4	no			yes	≤5	no	no
60069	1	42	female	4	4	no			no		yes	no
60092	1	42	female	8	4	no			no		yes	no
60100	1	42	female	3	3	no			no		yes	no
60233	2	42	female	7	7	no			no		yes	no
60252	2	42	female	4	2	no			no		yes	no
60714	4	42	female	6	5	no			no		yes	no
60894	6	42	female	3	3	no			no		yes	no
60977	6	42	female	6	3	no			no		yes	no
61134	8	42	female	8	2	no			no		yes	no
61156	8	42	female	8	2	no			no		yes	no
61541	9	42	female	3	2	no			no		yes	no
61762	10	42	female	8	4	no			no		yes	no
63052	10	42	female	6	3	no			no		yes	no
63045	10	42	female	7	3	no			no		yes	no
63078	10	42	female	4	3	no			no		yes	no
60530	4	42	male	4	4	no			no		yes	no
60570	4	42	male	5	2	no			no		yes	no
61303	8	42	male	6	2	no			no		yes	no
61610	9	42	male	5	4	no			no		yes	no
61731	10	42	male	4	3	no			no		yes	no
60974	6	43	female	8	2	no			yes	≤5	yes	no
61231	8	43	female	6	3	no			yes	≤5	yes	no
60521	4	43	female	6	3	no			no		yes	no
60526	4	43	female	1	1	no			no		yes	no
60564	4	43	female	8	4	no			no		yes	yes
60986	6	43	female	7	2	no			no		yes	no
61604	9	43	female	7	3	no			no		no	no
60798	6	43	male	5	3	no			no		yes	no
61571	9	43	male	4	4	no			no		no	no
61832	10	43	male	5	5	no			no		yes	no
60368	3	44	female	8	4	no			no		no	no
60624	4	44	female	4	2	no			no		yes	no
60684	4	44	female	8	2	no			no		yes	no
60946	6	44	female	4	2	no			no		yes	no
61059	7	44	female	10	3	no			no		yes	no
61530	9	44	female	11	2	no			no		yes	no
61621	9	44	female	4	4	no			no		yes	no
61646	9	44	male	4	2	no			no		yes	no
60374	3	45	male	5	2	no			yes	≤5	yes	no
60991	7	45	female	9	4	yes	4 5 8 9	11-49	no		yes	no
61003	7	45	female	6	2	yes	8 9	≤10	no		yes	no
60047	1	45	female	8	3	no			no		yes	no
60308	3	45	female	5	3	no			no		yes	no
60817	6	45	female	8	2	no			no		yes	no
61144	8	45	female	3	2	no			no		yes	no
61240	8	45	female	4	2	no			no		yes	no
61359	8	45	female	4	4	no			no		yes	no
61512	9	45	female	7	2	no			no		yes	no
61534	9	45	female	6	3	no			no		no	no
61577	9	45	female	3	3	no			no		yes	no
61735	10	45	female	5	2	no			no		yes	no
60610	4	45	male	3	3	no			no		yes	no
61556	9	46	male	6	2	no			yes	6-10	yes	no
60189	2	46	female	5	3	no			yes	≤5	yes	no
61893	10	46	female	5	5	no			yes	≤5	no	no
61703	9	46	female	8	3	yes	3 8 9	11-49	no		yes	no
60025	1	46	female	6	2	no			no		yes	no
61167	8	46	female	9	2	no			no		yes	no
61199	8	46	female	8	3	no			no		yes	no
61305	8	46	female	30	10	no			no		yes	no
61482	9	46	female	5	2	no			no		yes	no
61996	10	46	female	5	2	no			no		yes	no
63033	10	46	female	4	4	no			no		yes	no
61097	7	46	male	10	4	no			no		no	no
61781	10	46	male	8	7	no			no		yes	no
61638	9	47	male	7	3	no			yes	≤5	no	no
60461	3	47	male	8	2	yes	3	11-49	no		yes	no
60169	2	47	female	5	5	no			no		yes	no
60280	2	47	female	4	4	no			no		yes	no
60263	2	47	female	6	3	no			no		no	no
61219	8	47	female	4	3	no			no		yes	no
61617	9	47	female	5	2	no			no		yes	yes
60173	2	47	male	6	2	no			no		yes	no
61877	10	48	female	3	2	yes	8 9	≤10	yes	≤5	yes	no
60828	6	48	female	7	4	no			yes	≤5	yes	no
61903	10	48	male	1	1	no			yes	≤5	yes	no
60009	1	48	female	7	4	no			no		yes	no
60141	1	48	female	11	6	no			no		yes	no
60869	6	48	female	7	2	no			no		yes	no
61698	9	48	female	4	2	no			no		yes	no
61930	10	48	female	9	4	no			no		yes	no
62002	10	48	female	5	3	no			no		yes	no
63092	10	48	female	6	4	no			no		yes	no
60046	1	48	male	8	3	no			no		yes	no
61622	9	48	male	4	4	no			no		yes	no
61689	9	48	male	6	2	no			no		yes	no
60894	5	49	male	5	4	yes	3 5	≤10	no		no	yes
61661	9	49	male	5	2	yes	8 9	≤10	no		yes	no
60157	1	49	female	6	2	no			no		yes	no
60795	6	49	female	10	3	no			no		yes	no
60997	7	49	female	1	1	no			no		yes	no
61131	8	49	female	12	4	no			no		yes	no
61312	8	49	female	5	1	no			no		yes	no
61823	10	49	female	7	3	no			no		yes	no
61947	10	49	female	4	3	no			no		yes	no
61173	8	49	male	5	2	no			no		yes	no
61661	9	49	male	6	2	no			no		yes	no
61122	8	50	female	5	2	yes	8 9	11-49	no		yes	no
60066	1	50	female	4	4	no			no		yes	no
60104	1	50	female	4	1	no			no		yes	no
60209	2	50	female	8	3	no			no		yes	yes
60266	2	50	female	9	3	no			no		yes	no
60246	2	50	female	10	3	no			no		yes	no
60292	2	50	female	5	3	no			no		no	no
60428	3	50	female	10	3	no			no		yes	no
60804	6	50	female	6	3	no			no		yes	no
61065	7	50	female	7	3	no			no		yes	no
61416	8	50	female	8	4	no			no		yes	no
61513	9	50	male	4	1	no			no		no	yes
61992	10	51	female	4	2	yes	8 9	11-49	yes	6-10	no	no
60434	3	51	female	7	7	no			no		yes	no
60709	4	51	female	12	4	no			no		yes	no
60993	7	51	female	10	4	no			no		yes	no
61270	8	51	female	6	4	no			no		yes	no
61726	10	51	female	5	2	no			no		yes	no
63065	10	51	female	5	3	no			no		yes	no
60205	2	51	male	3	3	no			no		no	no
61618	9	51	male	7	2	no			no		no	no
61965	10	51	male	2	2	no			no		yes	no
60321	2	52	female	5	5	no			no		yes	no
60299	3	52	female	4	3	no			no		no	no
60715	4	52	female	12	4	no			no		yes	no
60802	6	52	female	4	4	no			no		yes	no
60901	6	52	female	4	3	no			no		yes	no
60701	4	52	male	10	4	no			no		no	no
61383	8	53	female	12	3	yes	8 9	11-49	yes	6-10	yes	no
60262	2	53	female	13	2	no			yes	≤5	yes	no
60984	6	53	male	4	4	yes	8 9	11-49	no		yes	no
60579	4	53	female	6	3	no			no		yes	no
60851	6	53	female	3	3	no			no		yes	no
60988	7	53	female	2	2	no			no		yes	no
61493	9	53	female	5	3	no			no		yes	no
61521	9	53	female	10	3	no			no		yes	no
61575	9	53	female	6	3	no			no		yes	no
61593	9	53	female	17	5	no			no		yes	no
61935	10	53	female	4	3	no			no		yes	no
63088	10	53	female	2	2	no			no		yes	no
61078	7	53	male	5	3	no			no		yes	no
61890	10	53	male	2	2	no			no		yes	no
60018	1	54	female	3	2	no			no		no	no
60132	1	54	female	4	4	no			no		yes	no
60688	4	54	female	3	2	no			no		yes	no
60334	2	55	female	6	2	no			yes	≤5	yes	no
60493	3	55	female	3	3	no			yes	≤5	yes	no
60470	3	55	female	5	2	no			yes	≤5	yes	no
61111	8	55	female	7	4	yes	3	≤10	no		yes	no
60261	2	55	female	4	2	no			no		yes	no
60403	3	55	female	5	5	no			no		yes	no
60641	4	55	female	8	2	no			no		yes	no
60866	6	55	female	11	4	no			no		yes	no
61523	9	55	female	4	2	no			no		yes	no
61828	10	55	female	8	4	no			no		yes	no
63059	10	55	female	8	3	no			no		yes	no
60367	3	55	male	4	2	no			no		yes	no
60427	3	55	male	10	3	no			no		no	no
61531	9	55	male	11	2	no			no		yes	no
61632	9	55	male	4	3	no			no		no	no
61684	9	56	female	10	4	yes	8 9	11-49	yes	6-10	yes	no
60574	4	56	male	5	2	yes	8 9	11-49	yes	6-10	yes	no
61580	9	56	female	4	4	yes	8 9	11-49	yes	≤5	no	no
61667	9	56	female	6	2	no			yes	≤5	yes	no
61096	7	56	female	7	3	no			no		yes	no
60949	6	56	male	7	3	no			no		yes	no
61727	10	56	male	5	2	no			no		yes	no
60533	4	57	female	3	3	no			no		yes	no
60686	4	57	female	10	4	no			no		yes	no
61052	7	57	female	12	2	no			no		yes	no
61238	8	57	female	3	3	no			no		yes	no
63063	10	57	female	8	4	no			no		yes	no
61524	9	57	male	4	2	no			no		yes	no
61642	9	58	male	6	3	no			yes	≤5	yes	no
60475	3	58	female	5	4	no			no		yes	no
60679	4	58	female	8	2	no			no		yes	no
60843	6	58	female	6	6	no			no		yes	no
61765	10	58	female	4	2	no			no		yes	no
61962	10	58	female	9	4	no			no		yes	no
61667	9	58	male	6	2	no			no		yes	no
61631	9	59	female	4	3	no			yes	≤5	no	no
60682	4	59	female	3	3	no			no		yes	no
61104	8	59	female	9	3	no			no		yes	no
61490	9	59	female	4	3	no			no		yes	no
61932	10	60	male	4	3	no			yes	≤5	no	no
60538	4	60	female	4	4	no			no		yes	no
60980	6	60	female	5	2	no			no		yes	no
60995	7	60	female	5	3	no			no		yes	no
61481	9	60	male	5	2	no			no		yes	no
61605	9	60	male	7	3	no			no		yes	no
60386	3	62	female	11	2	yes	8 9	≤10	no		no	no
60603	4	62	female	10	5	no			no		yes	no
60650	4	62	female	10	10	no			no		yes	no
60959	6	62	female	5	5	no			no		yes	no
60633	4	63	female	5	2	no			no		no	no
61641	9	63	female	6	3	no			no		yes	no
61959	10	63	female	9	4	no			no		yes	no
62000	10	63	female	9	2	no			no		yes	no
60385	3	63	male	11	2	no			no		yes	no
61520	9	63	male	10	3	no			no		no	no
61539	9	64	female	9	2	yes	8 9	≤10	no		yes	no
60013	1	64	female	5	3	no			no		yes	no
60061	1	64	female	11	2	no			no		yes	no
60330	2	64	female	7	2	no			no		no	no
60370	3	64	female	2	2	no			no		yes	no
60996	7	64	male	8	8	no			no		yes	no
61447	9	64	male	2	2	no			no		no	no
61699	9	64	male	4	2	no			no		yes	no
61581	9	65	male	4	4	no			no		yes	no
60933	6	66	female	7	3	yes	3 7 9	11-49	no		no	no
60172	2	66	female	5	5	no			no		yes	no
61570	9	66	female	4	4	no			no		yes	no
60313	2	66	male	2	2	no			no		yes	no
61957	10	66	male	9	3	no			no		yes	no
61907	10	67	female	3	2	no			yes	≤5	yes	no
60248	2	67	male	7	3	no			yes	≤5	yes	yes
60541	4	67	male	4	4	no			yes	≤5	yes	no
60711	4	67	female	12	4	no			no		yes	no
61999	10	68	female	3	3	no			no		yes	no
60781	5	69	female	10	2	no			no		yes	no
60635	4	70	male	5	2	yes	8 9	≤10	no		no	no
60608	4	70	male	10	5	yes	3	≤10	no		yes	no
61740	10	70	female	9	2	no			no		yes	no
60528	4	70	male	1	1	no			no		yes	no
60527	4	71	female	6	3	no			no		yes	yes
61702	9	72	male	8	4	no			yes	6-10	yes	no
61475	9	72	female	9	2	no			no		yes	no
63093	10	72	female	5	2	no			no		yes	no
63008	10	73	male	8	4	no			yes	≤5	yes	no
61542	9	74	female	3	2	no			no		yes	no
61476	9	74	male	9	2	no			no		yes	no
61538	9	74	male	9	2	no			no		yes	no
61501	9	75	female	10	3	yes	8 9	11-49	no		no	no
63002	10	76	male	2	2	no			yes	≤5	yes	no
61997	10	76	male	3	3	no			no		no	no
60637	4	77	female	8	1	no			no		no	no
60073	1	78	male	7	4	no			yes	≤5	yes	no
61629	9	78	female	4	3	no			no		no	no
63013	10	78	male	10	4	no			no		yes	no
63090	10	78	male	5	4	no			no		yes	no
61884	10	79	female	7	7	no			no		yes	no
60501	4	79	male	3	3	no			no		yes	no
61500	9	82	male	10	3	yes	9	11-49	no		yes	no
60811	6	83	female	6	3	no			no		yes	no
