# Supplementary material for: The Prevalence of Scabies and Impetigo in the Solomon Islands: A Population-Based Survey
Source: PLoS Negl Trop Dis. 2016 Jun 27;10(6):e0004803. doi: 10.1371/journal.pntd.0004803 (PMC4922659; doi:10.1371/journal.pntd.0004803)
Supplement: S2 Dataset — (XLSX) [file pntd.0004803.s003.xlsx]

## Sheet: Sheet1
House Inhabitants	n	Number with Scabies (%)	AOR (95%CI, p)	Number with Active Impetigo (%)	AOR (95%CI, p)
≤5 ppl	874	145 (16.6)	1	278 (31.8)	1
6-10 ppl	938	203 (21.6)	1.4 (1.1-1.7, 0.0)	316 (33.7)	0.9 (0.7-1.2, 0.5)
>10 ppl	96	18 (18.6)	1.2 (0.7-2.0, 0.6)	29 (30.2)	0.9 (0.5-1.4, 0.6)
Study Sample	1908	366 (19.2)		623 (32.7)
Room Inhabitants
≤2 ppl	620	132 (21.3)	1	189 (30.5)	1
3-5 ppl	1151	201 (17.5)	0.7 (0.5-0.9, 0.0)	382 (33.2)	1.0 (0.8-1.3, 0.8)
>5 ppl	137	33 (24.1)	1.0 (0.6-1.5, 0.8)	52 (38.0)	1.3 (0.8-2.0, 0.3)
Study Sample	1908	366 (19.2)		623 (32.7)
